# Supplementary material for: Optimized Whole Genome Association Scanning for Discovery of HLA Class I-Restricted Minor Histocompatibility Antigens
Source: Front Immunol. 2020 Apr 17;11:659. doi: 10.3389/fimmu.2020.00659 (PMC7180171; doi:10.3389/fimmu.2020.00659)
Supplement: TABLE S1 — HLA co-expression in the EBV-LCL panel. [file Table_1.xlsx]

## Sheet: Co-expression
	A*01:01	A*02:01	A*03:01	B*07:02	B*08:01	C*07:01	C*07:02
A*01:01	3	30	10	18	44	48	18
A*02:01		9	28	32	20	29	39
A*03:01			6	40	13	13	36
B*07:02				10	14	15	69
B*08:01					1	54	15
C*07:01						2	16
C*07:02							12
