# Supplementary material for: Optimized Whole Genome Association Scanning for Discovery of HLA Class I-Restricted Minor Histocompatibility Antigens
Source: Front Immunol. 2020 Apr 17;11:659. doi: 10.3389/fimmu.2020.00659 (PMC7180171; doi:10.3389/fimmu.2020.00659)
Supplement: TABLE S2 — In silico analysis of published antigens. [file Table_2.xlsx]

## Sheet: Sheet1
Minor histocompatibility antigen	SNP	HLA restriction	Base encoding for recognized amino acid	Number of negative EBVs	Number of positive EBVs	Number of homozygous negative EBVs	Number of heterozygous positive EBVs	Number of homozygous positive EBVs	Predicted p-value	Allele frequency
ACC-1Y	rs1138357	A*24:02	T	20	9	20	9	0	4.56574e-06	0.246
ACC-1C	rs1138357	A*24:02	C	0	29	0	9	20	1	0.754
ACC-2D	rs3826007	B*44:02	T	16	12	16	10	2	3.37872e-07	0.243
ACC-2D	rs3826007	B*44:03	T	5	7	5	6	1	0.00642853	0.243
ACC-6	rs9945924	B*44:03	A	8	4	8	4	0	0.00658762	0.212
CTSH	rs2289702	A*31:01	T	4	0	4	0	0	1	0.089
CTSH	rs2289702	A*33:03	T	2	0	2	0	0	1	0.089
DPH1	rs35394823	B*57:01	G	12	2	12	2	0	0.015873	0.06
HA-1	rs1801284	A*02:01	A	48	54	48	42	12	5.41027e-25	0.361
HA-2	rs61739531	A*02:01	C	1	101	1	42	59	0.0456872	0.777
HA-3T	rs2061821	A*01:01	C	13	59	13	35	24	4.14593e-12	0.592
HA-8R	rs2173904	A*02:01	C	26	76	26	44	32	3.68912e-22	0.5
HB-1Y	rs161557	B*44:03	T	4	8	4	7	1	0.00949596	0.209
HB-1H	rs161557	B*44:03	C	1	11	1	7	4	0.130435	0.791
HEATR1	rs2275687	B*08:01	T	21	38	21	33	5	1.29169e-11	0.366
HwA11-S	rs3745526	A*02:01	A	47	55	47	44	11	3.53123e-24	0.298
LB-ADIR-1F	rs2296377	A*02:01	T	59	43	59	36	7	1.5175e-24	0.236
LB-APOBEC3B-1K	rs2076109	B*07:02	A	42	37	42	20	17	7.55584e-26	0.348
LB-APOBEC3B-2K	rs2076109	B*08:01	A	33	26	33	15	11	7.63301e-19	0.348
LB-ARHGDIB-1R	rs4703	B*07:02	C	22	57	22	42	15	2.58933e-15	0.44
LB-BCAT2-1R	rs11548193	B*07:02	C	58	21	58	20	1	1.1402e-15	0.154
LB-C16ORF-1R	rs305087	B*07:02	C	49	30	49	25	5	3.51588e-19	0.233
LB-C19ORF48-2E	rs4801853	B*51:01	T	5	2	5	2	0	0.0659341	0.298
LB-CCL4-1T	rs1719152	A*02:01	A	66	36	66	30	6	2.14077e-24	0.165
LB-CLYBL-1Y	rs17577293	A*02:01	T	98	4	98	4	0	9.99161e-07	0.021
LB-EBI3-1I	rs4740	B*07:02	A	33	46	33	33	13	7.69745e-20	0.361
LB-ECGF-1H	rs112723255	B*07:02	T	70	9	70	8	1	2.19027e-11	0.065
LB-ERAP1-1R	rs26653	B*07:02	C	39	40	39	28	12	1.62558e-21	0.298
LB-FUCA2-1V	rs3762002	B*07:02	C	46	33	46	27	6	1.50371e-19	0.236
LB-GEMIN4-1V	rs4968104	B*07:02	A	47	32	47	30	2	3.88762e-17	0.194
LB-GEMIN4-2V	rs4968104	B*08:01	A	37	22	37	19	3	5.39619e-14	0.194
LB-GLE1-1V	rs2275260	B*15:01	G	14	6	14	6	0	0.000240727	0.254
LB-GSTP1-1V	rs1695	B*08:01	G	22	37	22	32	5	1.00722e-11	0.359
LB-ITGB2-1	rs760462	B*15:01	T	14	6	14	6	0	0.000240727	0.165
LB-MOB3A-1C	rs11541046	B*07:02	C	58	21	58	16	5	4.05189e-19	0.147
LB-NADK-1K	rs4751	A*03:01	T	28	43	28	33	10	2.40228e-16	0.395
LB-NCAPD3-1Q	rs12292394	A*02:01	T	88	14	88	14	0	2.55305e-14	0.058
LB-NDC80-1P	rs9051	A*02:01	C	69	33	69	30	3	3.90929e-22	0.22
LB-NUP133-1R	rs1065674	B*40:01	C	12	3	12	3	0	0.00492611	0.251
LB-PDCD11-1F	rs2986014	B*07:02	T	29	50	29	35	15	8.20718e-19	0.395
LB-PNP-1S	rs1049564	B*13:02	A	3	3	3	2	1	0.0606061	0.202
LB-PRCP-1D	rs2298668	A*02:01	G	78	24	78	21	3	6.41843e-21	0.17
LB-SON-1R	rs13047599	B*40:01	C	9	6	9	5	1	0.000389036	0.277
LB-SSR1-1S	rs10004	A*02:01	G	57	45	57	41	4	1.60399e-22	0.272
LB-SWAP70-1Q	rs415895	B*40:01	C	3	12	3	11	1	0.0237329	0.356
LB-TMEM8A-1I	rs2071915	B*07:02	T	25	54	25	33	21	3.43133e-19	0.476
LB-TRIP10-1EPC	rs1049229, rs1049230, rs1049232	B*40:01	A, C, T	1	14	1	6	8	0.0643678	0.825
LB-TTK-1D	rs240226	A*02:01	T	32	70	32	49	21	3.8907e-22	0.458
LB-WNK1-1I	rs12828016	A*02:01	T	42	60	42	44	16	7.93815e-25	0.387
LB-ZDHHC6-1Y	rs4918752	B*07:02	A	19	60	19	38	22	1.30125e-15	0.571
LB-ZNFX1-1Q	rs238221	B*40:01	C	8	7	8	7	0	0.00168582	0.288
LRH-1	rs3215407	B*07:02	TG	43	36	43	26	10	1.61769e-21	0.345
P2RX7	rs7958311	A*29:02	A	1	3	1	3	0	0.464286	0.217
PANE1	rs5758511	A*03:01	G	4	67	4	18	49	4.65753e-07	0.78
SLC1A5	rs3027956	B*40:02	C	4	0	4	0	0	1	0.212
SP110	rs1365776	A*03:01	T	7	64	7	35	29	8.42199e-08	0.636
T4A	rs9876490	A*02:01	C	35	67	35	50	17	3.7956e-22	0.437
TRIM22	rs187416296	A*02:01	T	98	4	98	4	0	9.99161e-07	0.01
UTA2-1	rs2166807	A*02:01	T	60	42	60	42	0	2.18746e-20	0.188
ZAPHIR	rs2074071	B*07:02	A	31	48	31	39	9	4.71628e-17	0.312
