# Supplementary material for: Optimized Whole Genome Association Scanning for Discovery of HLA Class I-Restricted Minor Histocompatibility Antigens
Source: Front Immunol. 2020 Apr 17;11:659. doi: 10.3389/fimmu.2020.00659 (PMC7180171; doi:10.3389/fimmu.2020.00659)
Supplement: TABLE S3 — Detectable ranges of minor allele frequencies. [file Table_3.xlsx]

## Sheet: Sheet1
HLA	Number of EBV-LCLs in panel	Range of detectable minor allele frequency	Range of detectable population allele frequency
C*03:04	25	0,17-0,44	0,32-0,68
C*06:02	27	0,14-0,48	0,27-0,72
B*44:02	28	0,12-0,49	0,23-0,73
A*24:02	29	0,13-0,53	0,25-0,77
B*35:01	29	0,13-0,54	0,25-0,78
C*05:01	30	0,11-0,54	0,21-0,78
C*04:01	47	0,05-0,68	0,10-0,89
B*08:01	59	0,03-0,73	0,06-0,92
C*07:01	62	0,03-0,75	0,06-0,93
A*03:01	71	0,03-0,76	0,06-0,94
A*01:01	72	0,03-0,77	0,06-0,94
C*07:02	77	0,03-0,77	0,06-0,94
B*07:02	79	0,03-0,78	0,06-0,95
A*02:01	102	0,02-0,82	0,04-0,96
