# Supplementary material for: Optimized Whole Genome Association Scanning for Discovery of HLA Class I-Restricted Minor Histocompatibility Antigens
Source: Front Immunol. 2020 Apr 17;11:659. doi: 10.3389/fimmu.2020.00659 (PMC7180171; doi:10.3389/fimmu.2020.00659)
Supplement: TABLE S4 — SNP associations for clones recognizing known minor histocompatibility antigens. [file Table_4.xlsx]

## Sheet: HA-3T
Chromosome	Base pair	Allele 1	Allele 1 Frequency in recognized EBV-LCLs	Allele 1 Frequency in not recognized EBV-LCLs	Allele 2	p-value (Fisher's Exact test)	SNP	Consequences of SNP according BiomaRt
15	86165929	G	0.2881	1	T	2.379e-12	rs1382537	non_coding_transcript_variant; intron_variant
15	86165929	G	0.2881	1	T	2.379e-12	rs71460461	non_coding_transcript_variant; intron_variant
15	86165931	A	0.2881	1	G	2.379e-12	rs1382536	non_coding_transcript_variant; intron_variant
15	86166396	T	0.2881	1	G	2.379e-12	rs10438417	non_coding_transcript_variant; intron_variant
15	86183873	C	0.2881	1	G	2.379e-12	rs168108	non_coding_transcript_variant; intron_variant
15	86184343	A	0.2881	1	T	2.379e-12	rs2448027	non_coding_transcript_variant; intron_variant
15	86184564	A	0.2881	1	C	2.379e-12	rs56023266	non_coding_transcript_variant; intron_variant
15	86185303	C	0.2881	1	T	2.379e-12	rs416870	non_coding_transcript_variant; intron_variant
15	86187174	A	0.2881	1	G	2.379e-12	rs399560	non_coding_transcript_variant; intron_variant
15	86191555	C	0.2881	1	G	2.379e-12	rs408243	non_coding_transcript_variant; intron_variant
15	86191980	A	0.2881	1	G	2.379e-12	rs431380	non_coding_transcript_variant; intron_variant
15	86192412	G	0.2881	1	A	2.379e-12	rs416917	non_coding_transcript_variant; intron_variant
15	86192850	C	0.2881	1	T	2.379e-12	rs2430832	non_coding_transcript_variant; intron_variant
15	86193194	C	0.2881	1	T	2.379e-12	rs1034442039	non_coding_transcript_variant; intron_variant
15	86193194	C	0.2881	1	T	2.379e-12	rs385603	non_coding_transcript_variant; intron_variant
15	86200591	G	0.2881	1	C	2.379e-12	rs376145	non_coding_transcript_variant; intron_variant
15	86204203	G	0.2881	1	A	2.379e-12	rs338547	non_coding_transcript_variant; intron_variant
15	86205850	G	0.2881	1	A	2.379e-12	rs338543	non_coding_transcript_variant; intron_variant
15	86207519	G	0.2881	1	A	2.379e-12	rs338541	non_coding_transcript_variant; intron_variant
15	86122654	T	0.2966	1	C	4.146e-12	rs2061821	missense_variant; non_coding_transcript_exon_variant
15	86123019	C	0.2966	1	T	4.146e-12	rs2061824	missense_variant; non_coding_transcript_exon_variant
15	86123833	T	0.2966	1	C	4.146e-12	rs4075256	missense_variant
15	86123988	G	0.2966	1	A	4.146e-12	rs4075254	missense_variant
15	86124555	G	0.2966	1	A	4.146e-12	rs4843075	missense_variant
15	86124946	T	0.2966	1	C	4.146e-12	rs7162168	missense_variant
15	86122916	T	0.2966	1	C	4.146e-12	rs2061823	non_coding_transcript_exon_variant
15	86125031	G	0.2966	1	A	4.146e-12	rs7178065	non_coding_transcript_exon_variant; synonymous_variant
15	86126275	C	0.2966	1	A	4.146e-12	rs4842891	non_coding_transcript_exon_variant; non_coding_transcript_variant
15	86228557	C	0.2966	1	G	4.146e-12	rs419216	non_coding_transcript_exon_variant
15	86122916	T	0.2966	1	C	4.146e-12	rs2061823	synonymous_variant
15	86123924	C	0.2966	1	T	4.146e-12	rs4075255	synonymous_variant
15	86124419	C	0.2966	1	T	4.146e-12	rs4843073	synonymous_variant
15	86124968	G	0.2966	1	A	4.146e-12	rs11633087	synonymous_variant
15	86127408	A	0.2966	1	G	4.146e-12	rs12906184	non_coding_transcript_variant; intron_variant
15	86127561	G	0.2966	1	C	4.146e-12	rs7173705	non_coding_transcript_variant; intron_variant
15	86129201	T	0.2966	1	A	4.146e-12	rs931082	non_coding_transcript_variant; intron_variant
15	86129639	T	0.2966	1	C	4.146e-12	rs7170901	non_coding_transcript_variant; intron_variant
15	86130356	T	0.2966	1	C	4.146e-12	rs11636818	non_coding_transcript_variant; intron_variant
15	86138677	A	0.2966	1	C	4.146e-12	rs11073436	non_coding_transcript_variant; intron_variant
15	86140739	T	0.2966	1	C	4.146e-12	rs7176054	non_coding_transcript_variant; intron_variant
15	86141653	A	0.2966	1	G	4.146e-12	rs4843079	non_coding_transcript_variant; intron_variant
15	86142029	C	0.2966	1	G	4.146e-12	rs12911797	non_coding_transcript_variant; intron_variant
15	86142035	C	0.2966	1	A	4.146e-12	rs12911800	non_coding_transcript_variant; intron_variant
15	86142589	G	0.2966	1	C	4.146e-12	rs729856	non_coding_transcript_variant; intron_variant
15	86142818	G	0.2966	1	T	4.146e-12	rs729858	non_coding_transcript_variant; intron_variant
15	86143031	C	0.2966	1	A	4.146e-12	rs729846	non_coding_transcript_variant; intron_variant
15	86143436	G	0.2966	1	A	4.146e-12	rs1551970	non_coding_transcript_variant; intron_variant
15	86144443	G	0.2966	1	A	4.146e-12	rs7167174	non_coding_transcript_variant; intron_variant
15	86145269	A	0.2966	1	T	4.146e-12	rs11073439	non_coding_transcript_variant; intron_variant
15	86145391	G	0.2966	1	A	4.146e-12	rs7162212	non_coding_transcript_variant; intron_variant
15	86145998	C	0.2966	1	T	4.146e-12	rs7169232	non_coding_transcript_variant; intron_variant
15	86147103	G	0.2966	1	A	4.146e-12	rs4843080	non_coding_transcript_variant; intron_variant
15	86149418	C	0.2966	1	T	4.146e-12	rs59992998	non_coding_transcript_variant; intron_variant
15	86154839	A	0.2966	1	G	4.146e-12	rs11631456	non_coding_transcript_variant; intron_variant
15	86158665	T	0.2966	1	TG	4.146e-12	rs375687520	non_coding_transcript_variant; intron_variant
15	86161039	G	0.2966	1	A	4.146e-12	rs12898520	non_coding_transcript_variant; intron_variant
15	86173610	G	0.2966	1	A	4.146e-12	rs453823	non_coding_transcript_variant; intron_variant
15	86174204	A	0.2966	1	G	4.146e-12	rs415943	non_coding_transcript_variant; intron_variant
15	86174344	G	0.2966	1	C	4.146e-12	rs443744	non_coding_transcript_variant; intron_variant
15	86175011	C	0.2966	1	A	4.146e-12	rs2061819	non_coding_transcript_variant; intron_variant
15	86175633	A	0.2966	1	T	4.146e-12	rs406227	non_coding_transcript_variant; intron_variant
15	86178504	C	0.2966	1	G	4.146e-12	rs338505	non_coding_transcript_variant; intron_variant
15	86184974	T	0.2966	1	C	4.146e-12	rs35620790	non_coding_transcript_variant; intron_variant
15	86191529	G	0.2966	1	T	4.146e-12	rs374885	non_coding_transcript_variant; intron_variant
15	86213172	A	0.2966	1	G	4.146e-12	rs338523	non_coding_transcript_variant; intron_variant
15	86228557	C	0.2966	1	G	4.146e-12	rs419216	non_coding_transcript_variant; intron_variant
15	86229931	T	0.2966	1	A	4.146e-12	rs49364	non_coding_transcript_variant; intron_variant
15	86230029	T	0.2966	1	C	4.146e-12	rs49363	non_coding_transcript_variant; intron_variant
15	86230824	T	0.2966	1	C	4.146e-12	rs338550	non_coding_transcript_variant; intron_variant
15	86110856	T	0.2966	1	C	4.146e-12	rs12440599	intron_variant
15	86113716	C	0.2966	1	T	4.146e-12	rs10152731	intron_variant
15	86114453	G	0.2966	1	A	4.146e-12	rs10520593	intron_variant
15	86117372	A	0.2966	1	G	4.146e-12	rs4842890	intron_variant
15	86119181	C	0.2966	1	T	4.146e-12	rs1026724	intron_variant
15	86119326	C	0.2966	1	T	4.146e-12	rs1026723	intron_variant
15	86119420	T	0.2966	1	C	4.146e-12	rs1026721	intron_variant
15	86119456	A	0.2966	1	G	4.146e-12	rs1026720	intron_variant
15	86120001	A	0.2966	1	G	4.146e-12	rs8041467	intron_variant
15	86121199	A	0.2966	1	G	4.146e-12	rs10459683	intron_variant
15	86121307	T	0.2966	1	C	4.146e-12	rs10459684	intron_variant
15	86121406	G	0.2966	1	C	4.146e-12	rs10459685	intron_variant
15	86126275	C	0.2966	1	A	4.146e-12	rs4842891	intron_variant
15	86137027	CT	0.2966	1	C	4.146e-12
15	86148355	AG	0.2966	1	A	4.146e-12
15	86137115	C	0.3051	1	T	7.14e-12	rs8029170	non_coding_transcript_variant; intron_variant
15	86154594	G	0.3051	1	A	7.14e-12	rs7168216	non_coding_transcript_variant; intron_variant
15	86184861	T	0.3051	1	C	7.14e-12	rs62022905	non_coding_transcript_variant; intron_variant
15	86186263	AC	0.3051	1	A	7.14e-12	rs201064596	non_coding_transcript_variant; intron_variant
15	86186263	AC	0.3051	1	A	7.14e-12	rs1341856328	non_coding_transcript_variant; intron_variant
15	86187679	A	0.3051	1	G	7.14e-12	rs12902398	non_coding_transcript_variant; intron_variant
15	86121892	A	0.3051	1	G	7.14e-12	rs8032528	intron_variant
15	86121935	A	0.3051	1	G	7.14e-12	rs11631806	intron_variant
15	86130169	AAAT	0.3136	1	A	1.216e-11	rs1260419876	non_coding_transcript_variant; intron_variant
15	86130169	AAAT	0.3136	1	A	1.216e-11	rs1021497923	non_coding_transcript_variant; intron_variant
15	86131146	T	0.3136	1	C	1.216e-11	rs10152805	non_coding_transcript_variant; intron_variant
15	86136356	C	0.3136	1	T	1.216e-11	rs10162620	non_coding_transcript_variant; intron_variant
15	86151559	A	0.3136	1	C	1.216e-11	rs7162084	non_coding_transcript_variant; intron_variant
15	86200480	G	0.3136	1	C	1.216e-11	rs2448023	non_coding_transcript_variant; intron_variant
15	86116121	A	0.3136	1	G	1.216e-11	rs12913268	intron_variant
15	86120552	TAATG	0.3136	1	T	1.216e-11
15	86150931	T	0.3136	1	TA	1.216e-11
15	86191154	A	0.322	1	G	2.048e-11	rs2467098	non_coding_transcript_variant; intron_variant
15	86236101	G	0.322	1	A	2.048e-11	rs338555	non_coding_transcript_variant; intron_variant
15	86121672	G	0.322	1	A	2.048e-11	rs11636172	intron_variant
15	86121678	A	0.322	1	G	2.048e-11	rs11631714	intron_variant
15	86145971	A	0.3305	1	G	3.413e-11	rs7169724	non_coding_transcript_variant; intron_variant
15	86182364	C	0.3305	1	T	3.413e-11	rs4842895	non_coding_transcript_variant; intron_variant
15	86200699	G	0.3305	1	A	3.413e-11	rs11631015	non_coding_transcript_variant; intron_variant
15	86121453	G	0.3305	1	A	3.413e-11	rs11635124	intron_variant
15	86121615	A	0.3305	1	G	3.413e-11	rs11631667	intron_variant
15	86169698	C	0.3305	1	CA	3.413e-11
15	86148017	CAGA	0.339	1	C	5.631e-11	rs200464495	non_coding_transcript_variant; intron_variant
15	86202964	G	0.339	1	GA	5.631e-11
15	86187462	TTC	0.2881	0.9615	T	8.897e-11	rs1175166744	non_coding_transcript_variant; intron_variant
15	86147848	C	0.3475	1	T	9.202e-11	rs7181464	non_coding_transcript_variant; intron_variant
15	86121740	A	0.3559	1	G	1.49e-10	rs11631726	intron_variant
15	86204931	AAC	0.3559	1	A	1.49e-10
15	86288673	C	0.3729	1	T	3.803e-10	rs11631419	3_prime_UTR_variant
15	86226693	C	0.3729	1	T	3.803e-10	rs4843091	non_coding_transcript_variant; intron_variant
15	86226693	C	0.3729	1	T	3.803e-10	rs1230826526	non_coding_transcript_variant; intron_variant
15	86244247	T	0.3729	1	C	3.803e-10	rs7171498	non_coding_transcript_variant; intron_variant
15	86263457	TGA	0.3729	1	T	3.803e-10	rs371386266	non_coding_transcript_variant; intron_variant
15	86288673	C	0.3729	1	T	3.803e-10	rs11631419	non_coding_transcript_variant; intron_variant
15	86122779	T	0.2712	0.9231	C	5.844e-10	rs2061822	missense_variant; non_coding_transcript_exon_variant
15	86173439	CATCAT	0.3814	1	C	6.001e-10	rs1210420356	non_coding_transcript_variant; intron_variant
15	86173439	CATCAT	0.3814	1	C	6.001e-10	rs1287643761	non_coding_transcript_variant; intron_variant
15	86173439	CATCAT	0.3814	1	C	6.001e-10	rs1209182594	non_coding_transcript_variant; intron_variant
15	86275688	CATAAT	0.3814	1	C	6.001e-10	rs548677809	non_coding_transcript_variant; intron_variant
15	86121733	T	0.3814	1	C	6.001e-10	rs386785965	intron_variant
15	86121733	T	0.3814	1	C	6.001e-10	rs11632800	intron_variant
15	86187849	G	0.322	0.9615	C	6.859e-10	rs73454414	non_coding_transcript_variant; intron_variant
15	86197159	T	0.2373	0.8846	C	9.035e-10	rs338538	non_coding_transcript_variant; intron_variant
15	86200396	GTAA	0.2373	0.8846	G	9.035e-10	rs890826993	non_coding_transcript_variant; intron_variant
15	86142745	C	0.2458	0.8846	A	1.571e-09	rs729857	non_coding_transcript_variant; intron_variant
15	86218268	G	0.2458	0.8846	A	1.571e-09	rs338516	non_coding_transcript_variant; intron_variant
15	86223695	C	0.2458	0.8846	T	1.571e-09	rs338510	non_coding_transcript_variant; intron_variant
15	86228858	G	0.2458	0.8846	A	1.571e-09	rs626681	non_coding_transcript_variant; intron_variant
15	86089388	A	0.2458	0.8846	G	1.571e-09	rs28420199	intron_variant
15	86148016	TCAG	0.3983	1	T	2.059e-09
15	86196704	G	0.4068	1	A	2.629e-09	rs338539	non_coding_transcript_variant; intron_variant
15	86088342	A	0.2542	0.8846	C	2.689e-09	rs716400	intron_variant
15	86090203	A	0.2542	0.8846	G	2.689e-09	rs6496086	intron_variant
15	86092367	G	0.2542	0.8846	A	2.689e-09	rs1241848683	intron_variant
15	86092367	G	0.2542	0.8846	A	2.689e-09	rs8033489	intron_variant
15	86093701	A	0.2542	0.8846	C	2.689e-09	rs6496087	intron_variant
15	86093705	T	0.2542	0.8846	C	2.689e-09	rs6496088	intron_variant
15	86094221	T	0.2542	0.8846	C	2.689e-09	rs12898649	intron_variant
15	86096379	A	0.2542	0.8846	G	2.689e-09	rs4843068	intron_variant
15	86096398	G	0.2542	0.8846	A	2.689e-09	rs4842889	intron_variant
15	86097079	G	0.2542	0.8846	A	2.689e-09	rs8031343	intron_variant
15	86097079	G	0.2542	0.8846	A	2.689e-09	rs386785962	intron_variant
15	86098507	G	0.2542	0.8846	T	2.689e-09	rs7180143	intron_variant
15	86098647	T	0.2542	0.8846	C	2.689e-09	rs7164821	intron_variant
15	86098647	T	0.2542	0.8846	C	2.689e-09	rs1195469550	intron_variant
15	86100405	A	0.2542	0.8846	G	2.689e-09	rs12185115	intron_variant
15	86101975	A	0.2542	0.8846	T	2.689e-09	rs731760	intron_variant
15	86102376	G	0.2542	0.8846	C	2.689e-09	rs2344437	intron_variant
15	86104757	T	0.2542	0.8846	C	2.689e-09	rs6496093	intron_variant
15	86104914	C	0.2542	0.8846	G	2.689e-09	rs8025492	intron_variant
15	86105318	G	0.2542	0.8846	A	2.689e-09	rs1321097650	intron_variant
15	86105318	G	0.2542	0.8846	A	2.689e-09	rs2344438	intron_variant
15	86124483	C	0.2966	0.9231	G	2.718e-09	rs4843074	missense_variant
15	86187459	ATCT	0.3475	0.9615	A	2.842e-09
15	86288518	G	0.3559	0.9615	C	4.478e-09	rs1051167682	3_prime_UTR_variant; non_coding_transcript_variant; intron_variant
15	86288518	G	0.3559	0.9615	C	4.478e-09	rs1053992	3_prime_UTR_variant
15	86284817	T	0.3559	0.9615	C	4.478e-09	rs13511	non_coding_transcript_variant; intron_variant
15	86285835	C	0.3559	0.9615	T	4.478e-09	rs12908773	non_coding_transcript_variant; intron_variant
15	86285835	C	0.3559	0.9615	T	4.478e-09	rs1286726048	non_coding_transcript_variant; intron_variant
15	86288518	G	0.3559	0.9615	C	4.478e-09	rs1053992	non_coding_transcript_variant; intron_variant
15	86098390	A	0.2627	0.8846	G	4.539e-09	rs16941349	intron_variant
15	86105177	T	0.2627	0.8846	C	4.539e-09	rs6496094	intron_variant
15	86131114	A	0.4237	1	G	5.381e-09	rs10152626	non_coding_transcript_variant; intron_variant
15	86145311	C	0.5763	0	A	5.381e-09	rs12324474	non_coding_transcript_variant; intron_variant
15	86149159	A	0.5763	0	G	5.381e-09	rs11635152	non_coding_transcript_variant; intron_variant
15	86150556	T	0.4237	1	G	5.381e-09	rs11073445	non_coding_transcript_variant; intron_variant
15	86197228	A	0.4237	1	G	5.381e-09	rs338537	non_coding_transcript_variant; intron_variant
15	86188699	G	0.2712	0.8846	T	7.556e-09	rs383872	non_coding_transcript_variant; intron_variant
15	86134860	TAAGTTCAGAAA	0.2712	0.8846	T	7.556e-09
15	86105586	A	0.2797	0.8846	G	1.241e-08	rs2880855	intron_variant
15	86321907	C	0.3729	0.9615	T	1.428e-08	rs2542594	non_coding_transcript_variant; intron_variant
15	86103902	G	0.2881	0.8846	GTATT	2.015e-08
15	86261840	C	0.2542	0.8462	T	2.73e-08	rs338526	non_coding_transcript_variant; intron_variant
15	86098317	C	0.2542	0.8462	T	2.73e-08	rs2169878	intron_variant
15	86107393	G	0.2542	0.8462	A	2.73e-08	rs10162994	intron_variant
15	86103903	T	0.3051	0.8846	TA	5.12e-08
15	86181984	A	0.5339	0	C	5.65e-08	rs338501	non_coding_transcript_variant; intron_variant
15	86188447	T	0.5339	0	G	5.65e-08	rs386066	non_coding_transcript_variant; intron_variant
15	86167786	A	0.5254	0	T	6.781e-08	rs7179371	non_coding_transcript_exon_variant; non_coding_transcript_variant; intron_variant
15	86160441	T	0.5254	0	A	6.781e-08	rs11638762	non_coding_transcript_variant; intron_variant
15	86161256	T	0.5254	0	C	6.781e-08	rs12900016	non_coding_transcript_variant; intron_variant
15	86106585	TA	0.2712	0.8462	T	7.242e-08	rs891531508	intron_variant
15	86106585	TA	0.2712	0.8462	T	7.242e-08	rs1491165008	intron_variant
15	86184118	A	0.5169	0	G	8.931e-08	rs338500	non_coding_transcript_variant; intron_variant
15	86167493	C	0.5169	0	CATTA	8.931e-08
15	86237936	G	0.2797	0.8462	A	1.157e-07	rs6496174	non_coding_transcript_variant; intron_variant
15	86238665	A	0.2797	0.8462	G	1.157e-07	rs4843094	non_coding_transcript_variant; intron_variant
15	86242048	A	0.2797	0.8462	G	1.157e-07	rs8034454	non_coding_transcript_variant; intron_variant
15	86224570	A	0.5085	0	G	1.993e-07	rs12909648	non_coding_transcript_variant; intron_variant
15	86088430	A	0.5	0	C	2.226e-07	rs716401	intron_variant
15	86093234	A	0.5	0	G	2.226e-07	rs8038867	intron_variant
15	86100820	A	0.5	0	G	2.226e-07	rs12438650	intron_variant
15	86293503	G	0.4407	0.9615	C	3.739e-07	rs2614665	non_coding_transcript_exon_variant
15	86298852	A	0.4407	0.9615	G	3.739e-07	rs2542606	non_coding_transcript_exon_variant
15	86289363	A	0.4831	0	G	6.35e-07	rs12905492	3_prime_UTR_variant
15	86151369	C	0.4831	0	CTT	6.35e-07	rs1166288338	non_coding_transcript_variant; intron_variant
15	86193756	A	0.4831	0	G	6.35e-07	rs10163090	non_coding_transcript_variant; intron_variant
15	86194281	G	0.4831	0	A	6.35e-07	rs11634361	non_coding_transcript_variant; intron_variant
15	86289363	A	0.4831	0	G	6.35e-07	rs12905492	non_coding_transcript_variant; intron_variant
15	86173501	T	0.4746	0	C	6.799e-07	rs401914	non_coding_transcript_variant; intron_variant
15	86200407	AATT	0.3559	0.8846	A	1.225e-06	rs56201763	non_coding_transcript_variant; intron_variant
15	86147888	G	0.2203	0.7308	T	1.366e-06	rs34504976	non_coding_transcript_variant; intron_variant
15	86167378	A	0.2203	0.7308	G	1.366e-06	rs36160775	non_coding_transcript_variant; intron_variant
15	86198561	C	0.2203	0.7308	G	1.366e-06	rs1861856	non_coding_transcript_variant; intron_variant
15	86110432	A	0.2203	0.7308	G	1.366e-06	rs35687469	intron_variant
6	32478604	T	0.2881	0.8077	A	2.008e-06	rs114864858
15	86130504	G	0.2288	0.7308	A	2.174e-06	rs4843078	non_coding_transcript_variant; intron_variant
15	86136728	A	0.2288	0.7308	G	2.174e-06	rs28654696	non_coding_transcript_variant; intron_variant
15	86171157	T	0.2288	0.7308	C	2.174e-06	rs16942432	non_coding_transcript_variant; intron_variant
15	86172332	G	0.2288	0.7308	A	2.174e-06	rs1382535	non_coding_transcript_variant; intron_variant
15	86216417	G	0.2288	0.7308	A	2.174e-06	rs12912048	non_coding_transcript_variant; intron_variant
15	86238559	G	0.2288	0.7308	T	2.174e-06	rs28502344	non_coding_transcript_variant; intron_variant
15	86243955	G	0.2288	0.7308	A	2.174e-06	rs12437989	non_coding_transcript_variant; intron_variant
15	86089004	T	0.2288	0.7308	G	2.174e-06	rs10520591	intron_variant
15	86102261	C	0.2288	0.7308	A	2.174e-06	rs744860	intron_variant
15	86107752	G	0.2288	0.7308	A	2.174e-06	rs4843070	intron_variant
15	86111747	C	0.2288	0.7308	T	2.174e-06	rs16941624	intron_variant
15	86112686	TC	0.2288	0.7308	T	2.174e-06	rs1266237539	intron_variant
15	86112685	TTC	0.2288	0.7308	T	2.174e-06
6	32454899	C	0.3814	0.8846	G	2.258e-06	rs114141268
15	86330706	C	0.2034	0.6923	A	2.946e-06	rs4843096	non_coding_transcript_variant; intron_variant
5	166135441	T	0	0.2692	C	2.994e-06	rs35602935
10	57546882	A	0	0.2692	T	2.994e-06	rs143146888
13	68865180	T	0.008475	0.3077	C	3.298e-06	rs118130254	non_coding_transcript_exon_variant
13	68822706	G	0.008475	0.3077	T	3.298e-06	rs117229430
13	68985646	C	0.008475	0.3077	A	3.298e-06	rs138988571
15	86245153	C	0.2373	0.7308	T	3.407e-06	rs10438405	non_coding_transcript_variant; intron_variant
6	32599745	C	0.178	0.6538	G	3.593e-06	rs9272091	5_prime_UTR_variant
15	86295286	C	0.5085	0.03846	G	3.838e-06	rs11632436	non_coding_transcript_variant; intron_variant
15	86302283	G	0.5085	0.03846	A	3.838e-06	rs888368
16	19716505	A	0.339	0.8462	G	3.887e-06	rs739565	missense_variant; 3_prime_UTR_variant
17	18540292	C	0.339	0.8462	T	3.887e-06	rs78109236	intron_variant
15	86290212	T	0.5	0.03846	G	4.275e-06	rs34121119	3_prime_UTR_variant; non_coding_transcript_variant; intron_variant
15	86291455	C	0.5	0.03846	T	4.275e-06	rs3169120	3_prime_UTR_variant; non_coding_transcript_variant; intron_variant
15	86322344	C	0.5	0.03846	G	4.275e-06	rs2614675	non_coding_transcript_variant; intron_variant
15	86324337	G	0.5	0.03846	A	4.275e-06	rs888370	non_coding_transcript_variant; intron_variant
15	86326125	G	0.5	0.03846	T	4.275e-06	rs2430833	non_coding_transcript_variant; intron_variant
16	19785619	T	0.3475	0.8462	C	4.443e-06	rs34248870	NMD_transcript_variant; non_coding_transcript_variant; intron_variant
15	86245269	A	0.4322	0	G	4.908e-06	rs12916001	non_coding_transcript_variant; intron_variant
15	86251534	T	0.4322	0	C	4.908e-06	rs11073502	non_coding_transcript_variant; intron_variant
15	86294211	G	0.4237	0	A	5.142e-06	rs35560431	non_coding_transcript_variant; intron_variant
15	86329510	G	0.4915	0.03846	A	5.224e-06	rs2614674	non_coding_transcript_variant; intron_variant
14	95341056	C	0.4915	0.03846	T	5.224e-06	rs1984239
9	91794063	A	0.05085	0.4231	T	5.257e-06	rs13297937
9	91802580	A	0.05085	0.4231	C	5.257e-06	rs13301170
9	91813237	C	0.05085	0.4231	T	5.257e-06	rs35176264
15	86251590	T	0.3559	0.8462	G	5.582e-06	rs338535	non_coding_transcript_variant; intron_variant
14	95341064	C	0.4153	0	T	6.014e-06	rs2038403
14	95341064	C	0.4153	0	T	6.014e-06	rs35159452
14	95341065	G	0.4153	0	C	6.014e-06	rs2038404
6	32599736	C	0.161	0.6154	T	6.613e-06	rs9272090	5_prime_UTR_variant
15	86255861	A	0.2203	0.6923	G	7.366e-06	rs12907748	non_coding_transcript_variant; intron_variant
2	43085469	C	0.2203	0.6923	G	7.366e-06	rs6760458
6	32454860	G	0.3644	0.8462	GATA	7.437e-06
3	197268569	C	0.02542	0.3462	T	8.411e-06	rs2484	non_coding_transcript_variant; intron_variant

## Sheet: HA-1
Chromosome	Base pair	Allele 1	Allele 1 Frequency in recognized EBV-LCLs	Allele 1 Frequency in not recognized EBV-LCLs	Allele 2	p-value (Fisher's Exact test)	SNP	Consequences of SNP according BiomaRt
19	1068738	A	0.6111	0	G	5.41e-25	rs1801284	missense_variant; NMD_transcript_variant; non_coding_transcript_variant; intron_variant
19	1068738	A	0.6111	0	G	5.41e-25	CM982053	coding_sequence_variant; NMD_transcript_variant; non_coding_transcript_variant; intron_variant
19	1068734	C	0.6111	0	T	5.41e-25	rs3764653	synonymous_variant; NMD_transcript_variant; non_coding_transcript_variant; intron_variant
19	1070991	G	0.6296	0.01042	T	2.244e-24	rs10421359	NMD_transcript_variant; non_coding_transcript_variant; intron_variant
19	1059555	T	0.6111	0.03125	C	1.271e-20	rs2868065	intron_variant
19	1062701	T	0.6019	0.03125	C	4.097e-20	rs4147923	non_coding_transcript_variant; intron_variant
19	1051751	G	0.6759	0.08333	A	2.935e-19	rs3764651	intron_variant
19	1055604	T	0.6389	0.0625	C	3.659e-19	rs11671895	NMD_transcript_variant; intron_variant
19	1052404	A	0.6667	0.08333	T	9.686e-19	rs115056103	intron_variant
19	1053299	T	0.6667	0.08333	C	9.686e-19	rs3829687	intron_variant
19	1076063	C	0.6111	0.05208	T	1.247e-18	rs2269848	NMD_transcript_variant; non_coding_transcript_variant; intron_variant
19	1076683	G	0.6111	0.05208	A	1.247e-18	rs2240051	NMD_transcript_variant; non_coding_transcript_variant; intron_variant
19	1055191	A	0.6481	0.07292	G	1.69e-18	rs3745842	missense_variant; 3_prime_UTR_variant; NMD_transcript_variant
19	1052005	T	0.6481	0.07292	C	1.69e-18	rs3764652	synonymous_variant
19	1053677	A	0.6481	0.07292	G	1.69e-18	rs3752242	intron_variant
19	1059004	G	0.6759	0.09375	A	1.792e-18	rs2279796	non_coding_transcript_variant; intron_variant
19	1056065	G	0.6574	0.08333	A	3.147e-18	rs881768	splice_region_variant; synonymous_variant
19	1054060	G	0.6759	0.1042	A	1.013e-17	rs3752243	synonymous_variant
19	1063107	T	0.5741	0.04167	C	1.174e-17	rs76478790	non_coding_transcript_variant; intron_variant
19	1063107	T	0.5741	0.04167	C	1.174e-17	rs1360930645	non_coding_transcript_variant; intron_variant
19	1077985	G	0.6296	0.08333	A	9.852e-17	rs7251797	missense_variant; 3_prime_UTR_variant; NMD_transcript_variant; non_coding_transcript_variant; intron_variant
19	1060487	T	0.2963	0.8229	G	2.018e-14	rs10411696	intron_variant
19	1075720	G	0.6296	0.125	C	4.958e-14	rs2269846	NMD_transcript_variant; non_coding_transcript_variant; intron_variant
19	1060668	A	0.463	0.03125	G	9.729e-14	rs76527008	intron_variant
19	1061380	C	0.463	0.03125	G	9.729e-14	rs11671157	intron_variant
19	1067822	A	0.2685	0.7396	G	1.828e-11	rs1610096	NMD_transcript_variant; non_coding_transcript_variant; intron_variant
19	1078994	G	0.463	0.09375	A	3.971e-09	rs76957023	NMD_transcript_variant; non_coding_transcript_variant; intron_variant
19	1065945	T	0.287	0.01042	C	6.374e-09	rs2242436	5_prime_UTR_variant
19	1078820	G	0.2963	0.02083	A	2.576e-08	rs77350636	NMD_transcript_variant; non_coding_transcript_variant; intron_variant
19	985464	T	0.2593	0.01042	C	6.909e-08	rs113743551	NMD_transcript_variant; non_coding_transcript_variant; intron_variant
19	986548	A	0.2593	0.01042	C	6.909e-08	rs10414300	NMD_transcript_variant; non_coding_transcript_variant; intron_variant
19	996665	G	0.25	0.01042	A	1.511e-07	rs73918299
11	46316795	A	0.3426	0.7083	AG	1.816e-07
11	46316799	GT	0.3426	0.7083	G	1.816e-07
19	1067245	T	0.3426	0.6979	TG	4.053e-07	rs929568575	5_prime_UTR_variant; intron_variant
11	46321235	C	0.3333	0.6875	G	7.1e-07	rs11038856	intron_variant
11	46323093	C	0.3333	0.6875	A	7.1e-07	rs6485673	intron_variant
11	46631138	CACCCACCTCGGCCTCCCAAAATGCTGGGATT	0.4259	0.1146	C	7.688e-07
11	46309968	G	0.3519	0.6979	A	8.274e-07	rs6485672	intron_variant
11	46320022	A	0.6481	0.3021	G	8.274e-07	rs7943699	intron_variant
11	46324835	C	0.3426	0.6875	G	8.805e-07	rs6485674	intron_variant
11	93645956	A	0.2037	0.5312	T	1.198e-06	rs10741479
19	984682	G	0.1852	0	C	1.288e-06	rs11883282	NMD_transcript_variant; non_coding_transcript_variant; intron_variant
19	996566	AC	0.1852	0	A	1.288e-06
11	93649416	C	0.213	0.5417	A	1.333e-06	rs11020593
19	1088318	T	0.287	0.04167	C	1.646e-06	rs6844	3_prime_UTR_variant; non_coding_transcript_exon_variant; non_coding_transcript_variant; intron_variant
19	1088119	C	0.287	0.04167	G	1.646e-06	rs2238587	non_coding_transcript_exon_variant; intron_variant
19	1088017	C	0.287	0.04167	A	1.646e-06	rs8113305	non_coding_transcript_variant; intron_variant
19	1087732	C	0.3056	0.05208	T	1.737e-06	rs8113195	non_coding_transcript_variant; intron_variant
19	1065044	T	0.25	0.5833	C	1.943e-06	rs4147935	non_coding_transcript_exon_variant; synonymous_variant
11	93630290	T	0.213	0.5312	C	2.664e-06	rs11020579
11	93632831	A	0.213	0.5312	G	2.664e-06	rs11020581
11	93639156	T	0.213	0.5312	C	2.664e-06	rs12788325
19	991129	A	0.1759	0	G	2.707e-06	rs11538683	missense_variant; 3_prime_UTR_variant; non_coding_transcript_exon_variant; NMD_transcript_variant
19	991063	C	0.1759	0	A	2.707e-06	rs2240150	3_prime_UTR_variant; non_coding_transcript_exon_variant
19	986657	T	0.1759	0	C	2.707e-06	rs113010808	NMD_transcript_variant; non_coding_transcript_variant; intron_variant
19	987817	A	0.1759	0	T	2.707e-06	rs111572559	NMD_transcript_variant; non_coding_transcript_variant; intron_variant
19	988018	T	0.1759	0	C	2.707e-06	rs112699113	NMD_transcript_variant; non_coding_transcript_variant; intron_variant
19	990645	A	0.1759	0	G	2.707e-06	rs4337411	NMD_transcript_variant; intron_variant
19	990736	T	0.1759	0	C	2.707e-06	rs2365709	NMD_transcript_variant; intron_variant
19	991063	C	0.1759	0	A	2.707e-06	rs2240150	NMD_transcript_variant; intron_variant
19	990736	T	0.1759	0	C	2.707e-06	rs2365709	non_coding_transcript_exon_variant
19	997437	A	0.1759	0	G	2.707e-06	rs113581266
19	998228	A	0.1759	0	G	2.707e-06	rs112452416
18	1124442	T	0	0.1667	C	2.817e-06	rs75948981	non_coding_transcript_variant; intron_variant
19	1066738	T	0.2222	0.5417	C	2.937e-06	rs4147940	intron_variant
11	93658153	T	0.2222	0.5417	C	2.937e-06	rs12785240
19	1050595	G	0.1852	0.5	A	2.96e-06	rs10414675	intron_variant
12	117828534	T	0.6204	0.2917	C	3.06e-06	rs7958301	non_coding_transcript_variant; intron_variant
12	117830479	T	0.6204	0.2917	C	3.06e-06	rs10850820	non_coding_transcript_variant; intron_variant
12	117833552	A	0.6204	0.2917	C	3.06e-06	rs7954037	non_coding_transcript_variant; intron_variant
12	117833552	A	0.6204	0.2917	C	3.06e-06	rs1480961295	non_coding_transcript_variant; intron_variant
19	1074252	T	0.09259	0.3646	G	3.11e-06	rs11084881	NMD_transcript_variant; non_coding_transcript_variant; intron_variant
19	1080189	C	0.4722	0.1667	G	3.171e-06	rs2074453	NMD_transcript_variant; non_coding_transcript_variant; intron_variant
19	1092749	A	0.2778	0.04167	G	3.262e-06	rs59084903	NMD_transcript_variant; non_coding_transcript_variant; intron_variant
19	1093668	G	0.2778	0.04167	C	3.262e-06	rs72975521	NMD_transcript_variant; non_coding_transcript_variant; intron_variant
11	1126697	TA	0.3444	0.6932	T	3.334e-06	rs6597955
11	93582446	A	0.2407	0.5625	C	3.519e-06	rs7124077	intron_variant
11	93642353	G	0.1944	0.5104	A	3.521e-06	rs35919303
11	93650575	T	0.1944	0.5104	G	3.521e-06	rs34451374
19	1064453	C	0.2593	0.5833	G	4.151e-06	rs4147931	non_coding_transcript_variant; intron_variant
11	93628231	T	0.2037	0.5104	C	4.733e-06	rs58046905
11	93663529	C	0.213	0.5208	T	5.229e-06	rs12794588
11	20094778	A	0.3611	0.09375	T	5.661e-06	rs9736705	intron_variant
11	20094781	G	0.3611	0.09375	A	5.661e-06	rs9737557	intron_variant
19	994544	G	0.1667	0	A	5.662e-06	rs3177032	3_prime_UTR_variant; NMD_transcript_variant; non_coding_transcript_exon_variant
19	989730	A	0.1667	0	C	5.662e-06	rs2240147	NMD_transcript_variant; non_coding_transcript_variant; intron_variant
19	991374	T	0.1667	0	C	5.662e-06	rs77430782	NMD_transcript_variant; intron_variant
11	93612397	C	0.2222	0.5312	T	5.744e-06	rs11607920
11	93637462	T	0.2222	0.5312	C	5.744e-06	rs1354766
11	39775477	A	0.07407	0.3229	AACAG	5.867e-06
10	60763470	C	0.3056	0.625	T	5.891e-06	rs10826264
10	60764144	T	0.3056	0.625	C	5.891e-06	rs7910754
10	60764375	C	0.3056	0.625	T	5.891e-06	rs1312781605
10	60764375	C	0.3056	0.625	T	5.891e-06	rs3851244
10	60765036	G	0.3056	0.625	T	5.891e-06	rs7903247
10	60772992	G	0.3056	0.625	C	5.891e-06	rs4948228
12	117837161	T	0.6111	0.2917	C	5.921e-06	rs12303959	non_coding_transcript_variant; intron_variant
12	117838929	T	0.6111	0.2917	C	5.921e-06	rs11068469	non_coding_transcript_variant; intron_variant
6	15118172	AT	0.09259	0.3542	A	6.211e-06	rs1334332889
1	68567299	C	0.6204	0.3021	T	6.295e-06	rs11209214	non_coding_transcript_variant
1	68567299	C	0.6204	0.3021	T	6.295e-06	rs11209214	intron_variant
11	93671838	A	0.1944	0.5	G	6.755e-06	rs11020605
11	46316800	T	0.3556	0.6932	TG	6.823e-06	rs200662081	5_prime_UTR_variant; intron_variant
11	46316800	T	0.3556	0.6932	TG	6.823e-06	rs55761379	5_prime_UTR_variant; intron_variant
5	478447	G	0.4352	0.1458	A	6.872e-06	rs10062053	non_coding_transcript_exon_variant; non_coding_transcript_variant; intron_variant
2	112607836	G	0.3611	0.6771	A	7.036e-06	rs11885345	intron_variant
2	231280223	T	0.05556	0.2917	C	7.317e-06	rs3752431
7	156858940	C	0.1944	0.01042	A	7.386e-06	rs10949622
7	156863871	C	0.1944	0.01042	T	7.386e-06	rs9769911
19	1066256	G	0.1667	0.4583	A	7.753e-06	rs4147938	intron_variant
1	63482583	A	0.1667	0.4583	G	7.753e-06	rs4915631
13	94363735	C	0.0463	0.2708	T	8.129e-06	rs35985789	intron_variant
6	156956181	T	0.1204	0.3958	A	8.343e-06	rs868953
6	156963231	T	0.1204	0.3958	C	8.343e-06	rs2095361
7	2713216	C	0.1204	0.3958	G	8.343e-06	rs1639047
19	1075979	A	0.1389	0.4167	G	8.459e-06	rs757232	NMD_transcript_variant; non_coding_transcript_variant; intron_variant
19	1063930	T	0.2685	0.5833	C	8.623e-06	rs4807499	non_coding_transcript_exon_variant; intron_variant
1	66632214	C	0.4444	0.1562	A	8.769e-06	rs386632011	non_coding_transcript_variant; intron_variant
1	66632214	C	0.4444	0.1562	A	8.769e-06	rs4655819	non_coding_transcript_variant; intron_variant
19	1071312	C	0.1759	0.4688	T	9.227e-06	rs4807506	missense_variant; NMD_transcript_variant; non_coding_transcript_variant; intron_variant
11	93582392	A	0.1759	0.4688	G	9.227e-06	rs56360746	intron_variant
7	156853319	T	0.2222	0.02083	C	9.601e-06	rs2007464

## Sheet: LB-NADK-1K
Chromosome	Base pair	Allele 1	Allele 1 Frequency in recognized EBV-LCLs	Allele 1 Frequency in not recognized EBV-LCLs	Allele 2	p-value (Fisher's Exact test)	SNP	Consequences of SNP according BiomaRt
1	1686040	T	0.619	0.01724	G	3.411e-15	rs4751	missense_variant; 3_prime_UTR_variant; NMD_transcript_variant; non_coding_transcript_exon_variant; synonymous_variant
1	1688513	T	0.619	0.01724	G	3.411e-15	rs4648624	NMD_transcript_variant; non_coding_transcript_exon_variant; non_coding_transcript_variant; intron_variant
1	1689164	T	0.619	0.01724	C	3.411e-15	rs2235536	non_coding_transcript_variant; intron_variant
1	1687625	C	0.619	0.03448	T	4.652e-14	rs34306661	NMD_transcript_variant; non_coding_transcript_exon_variant; non_coding_transcript_variant; intron_variant
1	1689762	C	0.619	0.03448	T	4.652e-14	rs2235537	non_coding_transcript_variant; intron_variant
1	1681665	T	0.619	0.03448	C	4.652e-14	rs35301881
1	1695462	A	0.619	0.05172	C	8.476e-13	rs4648629	non_coding_transcript_variant; intron_variant
1	1751776	G	0.6071	0.05172	A	1.34e-12	rs11260615	intron_variant
1	1692321	C	0.631	0.06897	T	2.052e-12	rs1107910	non_coding_transcript_variant; intron_variant
1	1776269	A	0.631	0.06897	C	2.052e-12	rs4648727	non_coding_transcript_variant; intron_variant
1	1713348	T	0.619	0.06897	C	5.693e-12	rs10907195
1	1779478	AT	0.5833	0.06897	A	6.792e-11
1	1686962	T	0.6786	0.1379	C	8.303e-11	rs2076327	NMD_transcript_variant; non_coding_transcript_variant; intron_variant
1	1686943	C	0.6667	0.1379	T	2.295e-10	rs2072929	NMD_transcript_variant; non_coding_transcript_variant; intron_variant
1	1796717	C	0.5357	0.05172	A	2.471e-10	rs12134553	non_coding_transcript_variant; intron_variant
1	1663831	T	0.6548	0.1552	C	2.486e-09	rs3817856	3_prime_UTR_variant; non_coding_transcript_exon_variant; non_coding_transcript_variant; intron_variant
1	1667419	C	0.6548	0.1552	A	2.486e-09	rs2377208	non_coding_transcript_exon_variant; non_coding_transcript_variant; intron_variant
1	1668168	T	0.6548	0.1552	G	2.486e-09	rs28718827	non_coding_transcript_exon_variant; non_coding_transcript_variant; intron_variant
1	1663402	C	0.6548	0.1552	A	2.486e-09	rs34298494	non_coding_transcript_variant; intron_variant
1	1665613	G	0.6548	0.1552	A	2.486e-09	rs4648764	non_coding_transcript_variant; intron_variant
1	1666615	T	0.6548	0.1552	C	2.486e-09	rs2076325	non_coding_transcript_variant; intron_variant
1	1671782	T	0.6548	0.1552	C	2.486e-09	rs4648793	intron_variant
1	1672142	T	0.6548	0.1552	C	2.486e-09	rs76268422	intron_variant
1	1892048	G	0.5833	0.1034	C	3.027e-09	rs2803292	non_coding_transcript_variant; intron_variant
1	1850428	A	0.619	0.1379	G	6.081e-09	rs2295363	3_prime_UTR_variant; non_coding_transcript_exon_variant; non_coding_transcript_variant; intron_variant
1	1848109	G	0.619	0.1379	C	6.081e-09	rs2803296	non_coding_transcript_exon_variant; non_coding_transcript_variant; intron_variant
1	1858309	T	0.619	0.1379	C	6.081e-09	rs941530	non_coding_transcript_exon_variant; non_coding_transcript_variant; intron_variant
1	1846073	G	0.619	0.1379	T	6.081e-09	rs2803298
1	1853184	T	0.619	0.1379	C	6.081e-09	rs2748985
1	1674026	C	0.6429	0.1552	G	6.541e-09	rs36050429	intron_variant
1	1703865	A	0.3452	0.8276	T	9.275e-09	rs12038134	non_coding_transcript_variant; intron_variant
1	1721479	T	0.3452	0.8276	C	9.275e-09	rs2272908	non_coding_transcript_variant; intron_variant
1	1722932	T	0.3452	0.8276	C	9.275e-09	rs3737628	non_coding_transcript_variant; intron_variant
1	1723031	A	0.3452	0.8276	G	9.275e-09	rs9660180	non_coding_transcript_variant; intron_variant
1	1724366	A	0.3452	0.8276	G	9.275e-09	rs34645159	non_coding_transcript_variant; intron_variant
1	1792157	C	0.3452	0.8276	A	9.275e-09	rs915292	non_coding_transcript_variant; intron_variant
1	1669734	T	0.6548	0.1724	G	9.275e-09	rs61777512	intron_variant
1	1823093	CAGAG	0.3452	0.8276	C	9.275e-09
1	1684472	T	0.3571	0.8276	C	2.273e-08	rs7407	3_prime_UTR_variant; NMD_transcript_variant; synonymous_variant
1	1693726	G	0.3571	0.8276	A	2.273e-08	rs17162854	non_coding_transcript_variant; intron_variant
1	1693726	G	0.3571	0.8276	A	2.273e-08	rs1293147945	non_coding_transcript_variant; intron_variant
1	1702436	A	0.3571	0.8276	G	2.273e-08	rs12040325	non_coding_transcript_variant; intron_variant
1	1703303	A	0.3571	0.8276	G	2.273e-08	rs7529918	non_coding_transcript_variant; intron_variant
1	1703849	C	0.3571	0.8276	T	2.273e-08	rs12038111	non_coding_transcript_variant; intron_variant
1	1704899	A	0.3571	0.8276	G	2.273e-08	rs72634845	non_coding_transcript_variant; intron_variant
1	1704915	G	0.3571	0.8276	C	2.273e-08	rs72634846	non_coding_transcript_variant; intron_variant
1	1705287	C	0.3571	0.8276	A	2.273e-08	rs12040826	non_coding_transcript_variant; intron_variant
1	1708801	G	0.3571	0.8276	A	2.273e-08	rs12044597	non_coding_transcript_variant; intron_variant
1	1728969	A	0.3571	0.8276	C	2.273e-08	rs12034740	non_coding_transcript_variant; intron_variant
1	1740255	T	0.3571	0.8276	G	2.273e-08	rs7546498	non_coding_transcript_variant; intron_variant
1	1748734	C	0.3571	0.8276	T	2.273e-08	rs2180311	non_coding_transcript_variant; intron_variant
1	1759213	G	0.3571	0.8276	A	2.273e-08	rs9786942	non_coding_transcript_variant; intron_variant
1	1762757	T	0.3571	0.8276	C	2.273e-08	rs34849348	non_coding_transcript_variant; intron_variant
1	1767565	A	0.3571	0.8276	C	2.273e-08	rs61422524	non_coding_transcript_variant; intron_variant
1	1774820	T	0.3571	0.8276	A	2.273e-08	rs10907191	non_coding_transcript_variant; intron_variant
1	1777449	GC	0.3571	0.8276	G	2.273e-08	rs71266536	non_coding_transcript_variant; intron_variant
1	1777449	GC	0.3571	0.8276	G	2.273e-08	rs116051894	non_coding_transcript_variant; intron_variant
1	1777449	GC	0.3571	0.8276	G	2.273e-08	rs1491155927	non_coding_transcript_variant; intron_variant
1	1778469	G	0.3571	0.8276	A	2.273e-08	rs6687065	non_coding_transcript_variant; intron_variant
1	1781456	T	0.3571	0.8276	G	2.273e-08	rs11260623	non_coding_transcript_variant; intron_variant
1	1797947	G	0.3571	0.8276	A	2.273e-08	rs9660106	non_coding_transcript_variant; intron_variant
1	1806647	C	0.3571	0.8276	T	2.273e-08	rs12567685	non_coding_transcript_variant; intron_variant
1	1811006	C	0.3571	0.8276	T	2.273e-08	rs35386522	non_coding_transcript_variant; intron_variant
1	1812521	T	0.3571	0.8276	C	2.273e-08	rs6603802	non_coding_transcript_variant; intron_variant
1	1812688	G	0.3571	0.8276	A	2.273e-08	rs6603803	non_coding_transcript_variant; intron_variant
1	1777449	GC	0.3571	0.8276	G	2.273e-08	rs71266536	intron_variant
1	1777449	GC	0.3571	0.8276	G	2.273e-08	rs116051894	intron_variant
1	1873525	T	0.619	0.1552	C	2.354e-08	rs2803327	missense_variant
1	1847856	G	0.619	0.1552	T	2.354e-08	rs2748986	non_coding_transcript_exon_variant; non_coding_transcript_variant; intron_variant
1	1854109	A	0.619	0.1552	G	2.354e-08	rs2803348	non_coding_transcript_exon_variant; intron_variant
1	1873514	A	0.619	0.1552	G	2.354e-08	rs2803326	synonymous_variant
1	1860087	C	0.619	0.1552	T	2.354e-08	rs2748983	intron_variant
1	1864526	C	0.619	0.1552	T	2.354e-08	rs3121830	intron_variant
1	1865298	A	0.619	0.1552	G	2.354e-08	rs2803316	intron_variant
1	1865822	C	0.619	0.1552	T	2.354e-08	rs1410447710	intron_variant
1	1865822	C	0.619	0.1552	T	2.354e-08	rs2474451	intron_variant
1	1865822	C	0.619	0.1552	T	2.354e-08	rs1349932835	intron_variant
1	1866004	G	0.619	0.1552	A	2.354e-08	rs535370523	intron_variant
1	1866004	G	0.619	0.1552	A	2.354e-08	rs3121831	intron_variant
1	1868066	C	0.619	0.1552	G	2.354e-08	rs2803322	intron_variant
1	1868712	T	0.619	0.1552	C	2.354e-08	rs2748970	intron_variant
1	1871979	G	0.619	0.1552	A	2.354e-08	rs2748982	intron_variant
1	1872412	C	0.619	0.1552	T	2.354e-08	rs2803325	intron_variant
1	1873453	G	0.619	0.1552	A	2.354e-08	rs2748981	intron_variant
1	1873697	G	0.619	0.1552	A	2.354e-08	rs386627560	intron_variant
1	1873697	G	0.619	0.1552	A	2.354e-08	rs2748980	intron_variant
1	1873699	G	0.619	0.1552	C	2.354e-08	rs2748979	intron_variant
1	1687482	T	0.3452	0.8103	G	3.302e-08	rs2076328	NMD_transcript_variant; non_coding_transcript_exon_variant; non_coding_transcript_variant; intron_variant
1	1690793	A	0.3452	0.8103	G	3.302e-08	rs2235538	non_coding_transcript_variant; intron_variant
1	1691050	T	0.3452	0.8103	C	3.302e-08	rs35672141	non_coding_transcript_variant; intron_variant
1	1867377	T	0.6071	0.1552	C	5.411e-08	rs2748969	intron_variant
1	1808755	T	0.5119	0.08621	A	7.219e-08	rs58263709	non_coding_transcript_variant; intron_variant
1	1685921	T	0.3571	0.8103	TCCCTGGGACCGAAGTCGCCCCA	7.641e-08
1	1696326	A	0.381	0.8276	C	1.395e-07	rs34166899	non_coding_transcript_variant; intron_variant
1	1867516	C	0.619	0.1724	T	1.395e-07	rs2803321	intron_variant
1	1683900	A	0.3452	0.7931	G	1.753e-07	rs1062090	3_prime_UTR_variant
1	1684169	G	0.3452	0.7931	C	1.753e-07	rs7796	3_prime_UTR_variant
1	1684758	A	0.3452	0.7931	G	1.753e-07	rs2072926	NMD_transcript_variant; intron_variant
1	1684800	A	0.3452	0.7931	G	1.753e-07	rs2072927	NMD_transcript_variant; intron_variant
1	1875859	G	0.3452	0.7931	A	1.753e-07	rs2803337	synonymous_variant
1	1831012	T	0.369	0.8103	C	1.771e-07	rs7542410
1	1668943	C	0.6071	0.1724	A	1.869e-07	rs28537345	non_coding_transcript_exon_variant; intron_variant
1	1668943	C	0.6071	0.1724	A	1.869e-07	rs1403399224	non_coding_transcript_exon_variant; intron_variant
1	1808753	T	0.4643	0.06897	A	2.282e-07	rs57488553	non_coding_transcript_variant; intron_variant
1	1698092	G	0.3571	0.7931	A	2.454e-07	rs66701417	non_coding_transcript_variant; intron_variant
1	1812035	A	0.3571	0.7931	T	2.454e-07	rs12729990	non_coding_transcript_variant; intron_variant
1	1812035	A	0.3571	0.7931	T	2.454e-07	rs751114694	non_coding_transcript_variant; intron_variant
1	1818239	A	0.3571	0.7931	G	2.454e-07	rs6688470	non_coding_transcript_variant; intron_variant
1	1678911	T	0.3571	0.7931	A	2.454e-07	rs79755274
1	1680036	G	0.3571	0.7931	C	2.454e-07	rs4648620
1	1680219	A	0.3571	0.7931	G	2.454e-07	rs1014988
1	1781220	C	0.119	0.5172	T	3.541e-07	rs6681938	non_coding_transcript_variant; intron_variant
1	1796616	A	0.119	0.5172	G	3.541e-07	rs6698147	non_coding_transcript_variant; intron_variant
1	1832701	T	0.381	0.8103	C	4.119e-07	rs4648730
1	1832825	A	0.381	0.8103	C	4.119e-07	rs7548509
1	1833920	A	0.381	0.8103	G	4.119e-07	rs112283380
1	1869493	ACT	0.619	0.1897	A	4.119e-07
1	1821911	G	0.2976	0	C	4.816e-07	rs184495980	non_coding_transcript_variant; intron_variant
1	1875858	G	0.3452	0.7759	C	4.929e-07	rs35066915	missense_variant
1	1875858	G	0.3452	0.7759	C	4.929e-07	rs2803336	missense_variant
1	1856672	C	0.369	0.7931	T	5.397e-07	rs2092921	non_coding_transcript_variant; intron_variant
1	1844046	T	0.369	0.7931	C	5.397e-07	rs2474460
1	1687152	A	0.3333	0.7586	G	6.075e-07	rs4648815	NMD_transcript_variant; non_coding_transcript_variant; intron_variant
1	1661844	C	0.5595	0.1552	G	8.625e-07	rs61777505	non_coding_transcript_exon_variant; non_coding_transcript_variant; intron_variant
1	1786684	A	0.2857	0	G	1.058e-06	rs12125178	non_coding_transcript_variant; intron_variant
1	1787378	A	0.2857	0	G	1.058e-06	rs12125422	non_coding_transcript_variant; intron_variant
1	1802649	T	0.2857	0	G	1.058e-06	rs35511469	non_coding_transcript_variant; intron_variant
1	1818129	C	0.2857	0	A	1.058e-06	rs16824526	non_coding_transcript_variant; intron_variant
1	1788685	TAA	0.2857	0	T	1.058e-06
1	1829482	C	0.2857	0	T	1.058e-06	rs745910
1	1879084	T	0.381	0.7931	C	1.186e-06	rs2490543	intron_variant
19	43479438	C	0.5357	0.1379	T	1.223e-06	rs79845046
12	115180710	C	0.4286	0.06897	T	1.24e-06	rs11067275	non_coding_transcript_variant; intron_variant
19	11535699	A	0.5952	0.1897	T	1.265e-06	rs192552052	NMD_transcript_variant; intron_variant
1	1746254	AG	0.3452	0.7586	A	1.354e-06	rs113302497	non_coding_transcript_variant; intron_variant
1	1849529	G	0.369	0.7759	A	1.574e-06	rs28640257	missense_variant; 3_prime_UTR_variant; NMD_transcript_variant; intron_variant
1	1861582	T	0.369	0.7759	C	1.574e-06	rs2803295	missense_variant
1	1846357	A	0.369	0.7759	G	1.574e-06	rs2748988	5_prime_UTR_variant
1	1846765	A	0.369	0.7759	G	1.574e-06	rs2247560	non_coding_transcript_exon_variant; intron_variant
1	1847656	T	0.369	0.7759	C	1.574e-06	rs2803297	non_coding_transcript_exon_variant; intron_variant
1	1859296	C	0.369	0.7759	T	1.574e-06	rs2748984	non_coding_transcript_exon_variant; intron_variant
1	1847656	T	0.369	0.7759	C	1.574e-06	rs2803297	non_coding_transcript_variant; intron_variant
1	1856227	T	0.369	0.7759	C	1.574e-06	rs752966	non_coding_transcript_variant; intron_variant
1	1867426	A	0.369	0.7759	G	1.574e-06	rs2803320	intron_variant
1	1869241	T	0.369	0.7759	G	1.574e-06	rs2474453	intron_variant
1	1869334	T	0.369	0.7759	C	1.574e-06	rs2748971	intron_variant
1	1874326	G	0.369	0.7759	C	1.574e-06	rs2803328	intron_variant
1	1875513	C	0.369	0.7759	T	1.574e-06	rs2803332	intron_variant
1	1875530	C	0.369	0.7759	G	1.574e-06	rs2803333	intron_variant
1	1875621	C	0.369	0.7759	G	1.574e-06	rs1171220102	intron_variant
1	1875621	C	0.369	0.7759	G	1.574e-06	rs2803334	intron_variant
1	1875655	T	0.369	0.7759	C	1.574e-06	rs2803335	intron_variant
1	1876114	T	0.369	0.7759	C	1.574e-06	rs2803338	intron_variant
1	1876560	C	0.369	0.7759	T	1.574e-06	rs2261279	intron_variant
1	1877452	T	0.369	0.7759	C	1.574e-06	rs2490544	intron_variant
1	1877497	C	0.369	0.7759	T	1.574e-06	rs2474457	intron_variant
1	1878071	T	0.369	0.7759	C	1.574e-06	rs2803340	intron_variant
1	1878628	T	0.369	0.7759	C	1.574e-06	rs2803341	intron_variant
1	1845784	T	0.369	0.7759	C	1.574e-06	rs2803299
1	1852134	G	0.369	0.7759	A	1.574e-06	rs2490548
13	53896317	A	0.4762	0.1034	C	1.674e-06	rs1978969
13	53897024	A	0.4762	0.1034	G	1.674e-06	rs9527064
13	53898419	G	0.4762	0.1034	T	1.674e-06	rs1867370
13	53902876	A	0.4762	0.1034	C	1.674e-06	rs34003284
13	53902930	C	0.4762	0.1034	CAT	1.674e-06	rs1162741134
13	53903511	C	0.4762	0.1034	T	1.674e-06	rs1867368
13	53906017	A	0.4762	0.1034	G	1.674e-06	rs1079232
1	1746694	T	0.2738	0	G	2.356e-06	rs12742323	non_coding_transcript_variant; intron_variant
1	1812504	A	0.2738	0	G	2.356e-06	rs36072213	non_coding_transcript_variant; intron_variant
1	1813237	T	0.2738	0	C	2.356e-06	rs33976483	non_coding_transcript_variant; intron_variant
1	1814354	T	0.2738	0	C	2.356e-06	rs35349711	non_coding_transcript_variant; intron_variant
1	1823524	C	0.2738	0	G	2.356e-06	rs3806168	non_coding_transcript_variant; intron_variant
1	1830627	A	0.2738	0	T	2.356e-06	rs71630945
19	43479439	A	0.5238	0.1379	G	2.691e-06	rs77132382
1	1722828	A	0.3571	0.03448	G	2.853e-06	rs3737627	non_coding_transcript_variant; intron_variant
1	1812445	G	0.3571	0.03448	GGA	2.853e-06	rs961066898	non_coding_transcript_variant; intron_variant
1	1713869	G	0.3571	0.03448	T	2.853e-06	rs7534617
1	1715011	A	0.3571	0.03448	C	2.853e-06	rs742359
1	1808769	C	0.3571	0.7586	T	3.015e-06	rs4648729	non_coding_transcript_variant; intron_variant
1	1837025	T	0.3571	0.7586	C	3.015e-06	rs2803290
1	1725760	T	0.3452	0.03448	C	3.22e-06	rs6690956	non_coding_transcript_variant; intron_variant
1	1741525	G	0.3452	0.03448	A	3.22e-06	rs12407008	non_coding_transcript_variant; intron_variant
1	1759054	A	0.3452	0.03448	G	3.22e-06	rs10907187	non_coding_transcript_variant; intron_variant
1	1766094	C	0.3452	0.03448	A	3.22e-06	rs6663586	non_coding_transcript_variant; intron_variant
1	1768894	T	0.3452	0.03448	C	3.22e-06	rs10907188	non_coding_transcript_variant; intron_variant
1	1783201	A	0.3452	0.03448	G	3.22e-06	rs12402876	non_coding_transcript_variant; intron_variant
1	1783584	A	0.3452	0.03448	G	3.22e-06	rs7526236	non_coding_transcript_variant; intron_variant
1	1797389	TA	0.3452	0.03448	T	3.22e-06	rs946588781	non_coding_transcript_variant; intron_variant
1	1797390	A	0.3452	0.03448	T	3.22e-06	rs6670246	non_coding_transcript_variant; intron_variant
1	1801034	A	0.3452	0.03448	G	3.22e-06	rs4648592	non_coding_transcript_variant; intron_variant
1	1809509	T	0.3452	0.03448	C	3.22e-06	rs11260624	non_coding_transcript_variant; intron_variant
1	1820106	C	0.3452	0.03448	A	3.22e-06	rs28608797	non_coding_transcript_variant; intron_variant
1	1821625	A	0.3452	0.03448	G	3.22e-06	rs6603805	non_coding_transcript_variant; intron_variant
1	1712230	T	0.3452	0.03448	C	3.22e-06	rs10907194
6	134644659	A	0.619	0.2241	AT	3.292e-06	rs1295088598
1	1658945	C	0.5119	0.1379	T	3.362e-06	rs1062057	non_coding_transcript_variant; intron_variant
12	115162426	T	0.4405	0.08621	G	4.203e-06	rs11067262	non_coding_transcript_variant; intron_variant
13	86319134	A	0.4405	0.08621	ATG	4.203e-06	rs1338448482
1	1681265	G	0.1786	0.5517	A	4.633e-06	rs494264
1	1781431	TG	0.3095	0.01724	T	4.752e-06
17	3064858	A	0.04762	0.3448	G	4.901e-06	rs56187712	non_coding_transcript_variant; intron_variant
14	29218176	C	0.2976	0.01724	T	5.31e-06	rs113036960	non_coding_transcript_variant; intron_variant
1	1813888	G	0.2619	0	A	5.319e-06	rs187158897	non_coding_transcript_variant; intron_variant
1	1865752	C	0.5476	0.1724	T	5.408e-06	rs2748968	intron_variant
1	1738371	T	0.25	0	C	5.551e-06	rs11585349	non_coding_transcript_variant; intron_variant
1	1788744	GGGCT	0.25	0	G	5.551e-06
6	134651927	AT	0.5952	0.2069	A	5.71e-06
6	134654443	G	0.5952	0.2069	A	5.71e-06	rs6904035
10	7010014	G	0.369	0.05172	A	6.209e-06	rs2486858
10	7013233	G	0.369	0.05172	A	6.209e-06	rs2486868
10	7013647	A	0.369	0.05172	T	6.209e-06	rs1538394
11	21908264	G	0.08333	0.4138	A	6.346e-06	rs145607291
1	1795789	T	0.3333	0.03448	C	6.381e-06	rs1433737879	non_coding_transcript_variant; intron_variant
1	1795789	T	0.3333	0.03448	C	6.381e-06	rs12036384	non_coding_transcript_variant; intron_variant
1	1658343	C	0.5	0.1379	T	6.667e-06	rs4648785	non_coding_transcript_variant; intron_variant
8	130380476	C	0.5	0.1379	T	6.667e-06	rs2568430	non_coding_transcript_variant; intron_variant
19	43479437	A	0.5	0.1379	G	6.667e-06	rs76153446
19	43479437	A	0.5	0.1379	G	6.667e-06	rs71336828
19	43479437	A	0.5	0.1379	G	6.667e-06	rs71336828
1	1856746	A	0.369	0.7586	C	6.691e-06	rs2092924	non_coding_transcript_variant; intron_variant
1	1852772	T	0.369	0.7586	C	6.691e-06	rs2803349
7	124779305	T	0.6071	0.2241	C	6.865e-06	rs184989866	non_coding_transcript_variant; intron_variant
1	1877414	T	0.3929	0.7759	TG	6.865e-06	rs1188526347	intron_variant
1	1877414	T	0.3929	0.7759	TG	6.865e-06	rs201866380	intron_variant
6	134642233	A	0.6071	0.2241	AT	6.865e-06	rs1491444130
6	134642233	A	0.6071	0.2241	AT	6.865e-06	rs775728006
6	134646743	G	0.6071	0.2241	A	6.865e-06	rs374356
15	23200080	G	0.6786	0.2931	A	7.53e-06	rs376544	non_coding_transcript_exon_variant; non_coding_transcript_variant; intron_variant
1	1855646	C	0.3571	0.7414	T	7.629e-06	rs78684310	non_coding_transcript_variant; intron_variant
19	13878063	G	0.3095	0.6897	A	8.723e-06	rs346150	non_coding_transcript_variant; intron_variant
8	102694079	T	0.07143	0.3793	G	8.73e-06	rs77081364
13	86319143	G	0.4167	0.08621	GAT	9.898e-06	rs1242322073

## Sheet: LB-ARHGDIB-1R
Chromosome	Base pair	Allele 1	Allele 1 Frequency in recognized EBV-LCLs	Allele 1 Frequency in not recognized EBV-LCLs	Allele 2	p-value (Fisher's Exact test)	SNP	Consequences of SNP according BiomaRt
12	15095558	C	0.6395	0.09615	G	1.355e-10	rs4703	non_coding_transcript_exon_variant; synonymous_variant
12	12213962	G	0.1395	0.5192	T	3.748e-06	rs139138993	non_coding_transcript_variant; intron_variant
12	12213962	G	0.1395	0.5192	T	3.748e-06	rs796638617	non_coding_transcript_variant; intron_variant
11	68594136	C	0.3372	0.7308	G	9.045e-06	rs11228369	intron_variant
11	68594136	C	0.3372	0.7308	G	9.045e-06	rs796913303	intron_variant
6	95923992	C	0.2907	0.7308	T	5.689e-07	rs9391231
6	95923356	A	0.3256	0.75	C	1.535e-06	rs2380217
6	95923658	C	0.2791	0.6923	T	2.961e-06	rs4009511
6	95941925	T	0.2791	0.6923	C	2.961e-06	rs10046249
6	95946309	G	0.2791	0.6923	A	2.961e-06	rs2386670
6	95954774	T	0.2791	0.6923	C	2.961e-06	rs7757160
6	95963764	G	0.2791	0.6923	A	2.961e-06	rs7749777
14	45842287	C	0.5	0.1154	T	3.082e-06	rs4906573
4	116367878	G	0.3721	0.03846	A	3.571e-06	rs74444065
4	116367892	T	0.3721	0.03846	C	3.571e-06	rs76862684
10	64541529	A	0.03488	0.3269	ACTAT	3.968e-06
6	95945042	T	0.2558	0.6538	C	5.848e-06	rs6935433
9	1968614	T	0.2558	0.6538	TTTTTG	5.848e-06	rs1158302013
6	95889569	G	0.2907	0.6923	A	7.096e-06	rs6938032
6	95891476	T	0.2907	0.6923	C	7.096e-06	rs9322578
6	95893109	C	0.2907	0.6923	A	7.096e-06	rs9322601
13	103968356	T	0.2907	0.6923	TA	7.096e-06	rs1353262369
13	103968356	T	0.2907	0.6923	TA	7.096e-06	rs1491442960
6	95900700	A	0.02326	0.2885	T	7.197e-06	rs7761712
13	53325928	T	0.1977	0.5769	C	7.49e-06	rs11148265
6	95987918	G	0.2791	0.6731	C	7.563e-06	rs9384792
4	52662274	C	0.6279	0.2308	G	8.207e-06	rs61794164
13	52546548	T	0.6279	0.2308	TCAATC	8.207e-06
6	95915828	A	0.3023	0.6923	T	9.433e-06	rs7776189
6	95923240	C	0.3023	0.6923	A	9.433e-06	rs7453336
6	76907810	C	0.6395	0.25	G	9.858e-06	rs9343369

## Sheet: LB-GEMIN4-1V
Chromosome	Base pair	Allele 1	Allele 1 Frequency in recognized EBV-LCLs	Allele 1 Frequency in not recognized EBV-LCLs	Allele 2	p-value (Fisher's Exact test)	SNP	Consequences of SNP according BiomaRt
17	649505	A	0.5682	0	T	1.418e-13	rs4968104	missense_variant
17	648157	A	0.5682	0	G	1.418e-13	rs1045481	missense_variant; synonymous_variant
17	644986	C	0.5682	0	A	1.418e-13	rs1064245	3_prime_UTR_variant; NMD_transcript_variant; non_coding_transcript_exon_variant
17	647988	T	0.5682	0	C	1.418e-13	rs1045491	3_prime_UTR_variant
17	651571	T	0.5682	0	C	1.418e-13	rs67193655	5_prime_UTR_variant; intron_variant
17	651744	A	0.5682	0	G	1.418e-13	rs67456235	5_prime_UTR_variant; intron_variant
17	639327	T	0.5682	0	C	1.418e-13	rs12600794	NMD_transcript_variant; intron_variant
17	643949	C	0.5682	0	CAG	1.418e-13	rs532680136	NMD_transcript_variant; intron_variant
17	652978	C	0.5682	0	G	1.418e-13	rs67231816	intron_variant
17	653987	C	0.5682	0	T	1.418e-13	rs2291779	intron_variant
17	654039	G	0.5682	0	T	1.418e-13	rs59580892	intron_variant
17	647188	A	0.5682	0	C	1.418e-13	rs68152840
17	652520	A	0.5455	0	G	6.382e-13	rs4968105	5_prime_UTR_variant; intron_variant
17	640145	C	0.5682	0.01429	T	2.931e-12	rs7210404	NMD_transcript_variant; intron_variant
17	654113	A	0.5682	0.01429	G	2.931e-12	rs56657939	intron_variant
17	655920	A	0.5682	0.04286	G	2.313e-10	rs910924	5_prime_UTR_variant; non_coding_transcript_exon_variant; intron_variant
17	581890	T	0.7273	0.1429	A	3.619e-10	rs34699431	NMD_transcript_variant; non_coding_transcript_variant; intron_variant
17	581890	T	0.7273	0.1429	A	3.619e-10	rs1480619072	NMD_transcript_variant; non_coding_transcript_variant; intron_variant
17	657730	A	0.5455	0.04286	G	9.012e-10	rs3087833	non_coding_transcript_exon_variant
17	632686	A	0.5909	0.07143	G	1.673e-09	rs2644715
17	636822	T	0.6136	0.08571	C	1.885e-09	rs2295479	NMD_transcript_variant; intron_variant
17	637286	C	0.6136	0.08571	T	1.885e-09	rs58743362	NMD_transcript_variant; intron_variant
17	637644	T	0.6136	0.08571	G	1.885e-09	rs72810245	NMD_transcript_variant; intron_variant
17	637834	A	0.6136	0.08571	G	1.885e-09	rs112138927	NMD_transcript_variant
17	680299	C	0.5455	0.05714	T	4.92e-09	rs2273453	NMD_transcript_variant; non_coding_transcript_exon_variant; non_coding_transcript_variant; intron_variant
17	698814	A	0.5455	0.05714	G	4.92e-09	rs72810267
17	671593	G	0.4773	0.02857	A	6.884e-09	rs143944861	NMD_transcript_variant; non_coding_transcript_variant; intron_variant
17	620411	C	0.5909	0.08571	T	1.135e-08	rs2740363	intron_variant
17	685752	A	0.5455	0.07143	G	2.219e-08	rs2249542	missense_variant; NMD_transcript_variant; non_coding_transcript_exon_variant
17	554858	C	0.5909	0.1	T	2.829e-08	rs430526	NMD_transcript_variant; non_coding_transcript_variant; intron_variant
17	560851	C	0.5909	0.1	T	2.829e-08	rs2543777	NMD_transcript_variant; non_coding_transcript_variant; intron_variant
17	561893	C	0.5909	0.1	G	2.829e-08	rs435104	NMD_transcript_variant; non_coding_transcript_variant; intron_variant
17	568570	T	0.5909	0.1	C	2.829e-08	rs415822	NMD_transcript_variant; non_coding_transcript_variant; intron_variant
17	578681	T	0.5909	0.1	C	2.829e-08	rs863331	NMD_transcript_variant; non_coding_transcript_exon_variant; non_coding_transcript_variant; intron_variant
17	588331	C	0.5909	0.1	T	2.829e-08	rs2740365	NMD_transcript_variant; non_coding_transcript_exon_variant; non_coding_transcript_variant; intron_variant
17	598007	A	0.5909	0.1	G	2.829e-08	rs399840	NMD_transcript_variant; non_coding_transcript_variant; intron_variant
17	618402	C	0.5682	0.08571	CG	3.434e-08
17	462323	T	0.6136	0.1143	C	4.333e-08	rs17608366	NMD_transcript_variant; non_coding_transcript_variant; intron_variant
17	466471	C	0.6136	0.1143	G	4.333e-08	rs17676874	NMD_transcript_variant; non_coding_transcript_variant; intron_variant
17	468192	A	0.6136	0.1143	T	4.333e-08	rs4968164	NMD_transcript_variant; non_coding_transcript_variant; intron_variant
17	471903	C	0.6136	0.1143	G	4.333e-08	rs2165843	NMD_transcript_variant; non_coding_transcript_variant; intron_variant
17	477471	C	0.6136	0.1143	T	4.333e-08	rs7225087	NMD_transcript_variant; non_coding_transcript_variant; intron_variant
17	479637	A	0.6136	0.1143	G	4.333e-08	rs4968172	NMD_transcript_variant; non_coding_transcript_variant; intron_variant
17	483541	A	0.6136	0.1143	G	4.333e-08	rs11247584	NMD_transcript_variant; non_coding_transcript_variant; intron_variant
17	488518	C	0.6136	0.1143	T	4.333e-08	rs72808284	NMD_transcript_variant; non_coding_transcript_variant; intron_variant
17	636947	G	0.6136	0.1143	T	4.333e-08	rs2295480	NMD_transcript_variant; intron_variant
17	457804	T	0.5227	0.07143	C	7.566e-08	rs7223907	NMD_transcript_variant; non_coding_transcript_variant; intron_variant
17	486619	A	0.6136	0.1286	G	8.928e-08	rs72808283	NMD_transcript_variant; non_coding_transcript_variant; intron_variant
17	499216	A	0.6136	0.1286	G	8.928e-08	rs149604061	NMD_transcript_variant; non_coding_transcript_variant; intron_variant
17	501475	G	0.6136	0.1286	T	8.928e-08	rs147630762	NMD_transcript_variant; non_coding_transcript_variant; intron_variant
17	588101	A	0.5682	0.1	G	9.44e-08	rs2740366	NMD_transcript_variant; non_coding_transcript_variant; intron_variant
17	614381	A	0.5682	0.1	T	9.44e-08	rs330996	NMD_transcript_variant; non_coding_transcript_variant; intron_variant
17	468592	A	0.5909	0.1143	G	1.256e-07	rs3786058	NMD_transcript_variant; non_coding_transcript_variant; intron_variant
17	648186	G	0.7045	0.2	A	1.369e-07	rs7813	missense_variant
17	649547	G	0.7045	0.2	C	1.369e-07	rs910925	missense_variant
17	648186	G	0.7045	0.2	A	1.369e-07	CM086125	coding_sequence_variant
17	641552	T	0.7045	0.2	C	1.369e-07	rs1964849	NMD_transcript_variant; intron_variant
17	643426	G	0.7045	0.2	A	1.369e-07	rs2740351	NMD_transcript_variant; intron_variant
17	647423	CTG	0.7045	0.2	C	1.369e-07	rs1491006344
17	669407	A	0.6818	0.1857	G	1.38e-07	rs12952201	NMD_transcript_variant; non_coding_transcript_variant; intron_variant
17	659002	G	0.6818	0.1857	C	1.38e-07	rs12949568
17	659461	T	0.6818	0.1857	C	1.38e-07	rs68055602
17	659657	G	0.6818	0.1857	A	1.38e-07	rs67509541
17	671684	G	0.4545	0.04286	A	1.393e-07	rs4968111	NMD_transcript_variant; non_coding_transcript_variant; intron_variant
17	475922	T	0.1136	0.6	C	1.847e-07	rs1701137	NMD_transcript_variant; non_coding_transcript_variant; intron_variant
1	24032375	T	0.7273	0.2286	TGG	2.118e-07	rs1221859367	non_coding_transcript_exon_variant
17	637427	T	0.5227	0.08571	TC	3.203e-07	rs1405061019	NMD_transcript_variant; intron_variant
17	637427	T	0.5227	0.08571	TC	3.203e-07	rs1339890162	NMD_transcript_variant; intron_variant
17	458649	G	0.5682	0.1143	T	3.673e-07	rs112986753	NMD_transcript_variant; non_coding_transcript_variant; intron_variant
17	625686	A	0.7727	0.2857	T	3.974e-07	rs1467884511
17	625686	A	0.7727	0.2857	T	3.974e-07	rs58539498
17	676331	C	0.6818	0.2	A	4.131e-07	rs66947705	NMD_transcript_variant; non_coding_transcript_variant; intron_variant
1	24005465	T	0.6818	0.2	G	4.131e-07	rs10917411	non_coding_transcript_variant; intron_variant
17	672088	C	0.4318	0.04286	G	4.481e-07	rs192360085	NMD_transcript_variant; non_coding_transcript_variant; intron_variant
17	633188	A	0.7273	0.2429	G	6.483e-07	rs2644714
17	640256	G	0.7045	0.2286	A	6.622e-07	rs2740353	NMD_transcript_variant; intron_variant
1	24032371	G	0.7045	0.2286	GGT	6.622e-07	rs1047383328	non_coding_transcript_exon_variant
17	658577	G	0.7045	0.2286	A	6.622e-07	rs35588043
17	502278	T	0.6136	0.1571	C	6.879e-07	rs8080276	NMD_transcript_variant; non_coding_transcript_variant; intron_variant
14	63717030	G	0.02273	0.4143	A	7.21e-07	rs926804	NMD_transcript_variant; non_coding_transcript_variant; intron_variant
17	495522	G	0.1364	0.6	A	7.362e-07	rs8077122	NMD_transcript_variant; non_coding_transcript_variant; intron_variant
17	463843	G	0.1591	0.6286	A	8.187e-07	rs741677	NMD_transcript_variant; non_coding_transcript_variant; intron_variant
17	464291	C	0.1591	0.6286	T	8.187e-07	rs741678	NMD_transcript_variant; non_coding_transcript_variant; intron_variant
17	464832	A	0.1591	0.6286	G	8.187e-07	rs9907102	NMD_transcript_variant; non_coding_transcript_variant; intron_variant
17	466598	C	0.1591	0.6286	T	8.187e-07	rs9911960	NMD_transcript_variant; non_coding_transcript_variant; intron_variant
17	471659	CT	0.1591	0.6286	C	8.187e-07	rs1459354938	NMD_transcript_variant; non_coding_transcript_variant; intron_variant
17	485621	T	0.1591	0.6286	C	8.187e-07	rs386794238	NMD_transcript_variant; non_coding_transcript_variant; intron_variant
17	485621	T	0.1591	0.6286	C	8.187e-07	rs7502987	NMD_transcript_variant; non_coding_transcript_variant; intron_variant
17	485626	T	0.1591	0.6286	C	8.187e-07	rs2657617	NMD_transcript_variant; non_coding_transcript_variant; intron_variant
1	24002974	A	0.75	0.2714	G	8.23e-07	rs1320320	splice_region_variant; non_coding_transcript_variant; intron_variant
1	23997640	C	0.75	0.2714	A	8.23e-07	rs6673098	non_coding_transcript_exon_variant
1	23997893	C	0.75	0.2714	A	8.23e-07	rs6675800	non_coding_transcript_variant; intron_variant
1	24003709	A	0.75	0.2714	G	8.23e-07	rs4584437	non_coding_transcript_variant; intron_variant
1	23990171	T	0.75	0.2714	G	8.23e-07	rs6682946
1	23991886	C	0.75	0.2714	T	8.23e-07	rs10799800
1	23992886	A	0.75	0.2714	T	8.23e-07	rs1209046588
1	23992886	A	0.75	0.2714	T	8.23e-07	rs6661681
1	23994201	C	0.75	0.2714	A	8.23e-07	rs2902663
1	23996453	T	0.75	0.2714	G	8.23e-07	rs6703825
1	24030926	T	0.7273	0.2571	TAGAGA	9.752e-07	rs372033682
1	23982843	G	0.7727	0.3	C	9.945e-07	rs7539756
1	23985309	A	0.7727	0.3	G	9.945e-07	rs6684096
1	23985850	T	0.7727	0.3	C	9.945e-07	rs6696491
7	76712997	C	0.09091	0.5286	G	1.032e-06
17	600954	C	0.2955	0	T	1.198e-06	rs75533558	NMD_transcript_variant; non_coding_transcript_variant; intron_variant
17	681630	C	0.6591	0.2	CT	1.231e-06	rs1244809084	NMD_transcript_variant; non_coding_transcript_exon_variant; non_coding_transcript_variant; intron_variant
7	76711313	T	0.06818	0.4857	C	1.459e-06	rs10224543	non_coding_transcript_variant; intron_variant
14	63715649	C	0.02273	0.4	G	1.525e-06	rs7154910	NMD_transcript_variant; non_coding_transcript_variant; intron_variant
17	611026	C	0.5682	0.1286	A	1.571e-06	rs4968101	NMD_transcript_variant; non_coding_transcript_variant; intron_variant
17	475780	C	0.1364	0.5857	T	1.722e-06	rs12938729	NMD_transcript_variant; non_coding_transcript_variant; intron_variant
1	196661690	C	0.4318	0.05714	CTTCT	1.914e-06	rs988661794	non_coding_transcript_variant; intron_variant
11	102515128	AT	0.6136	0.1714	A	1.959e-06
17	472173	T	0.1591	0.6143	C	2.034e-06	rs7214033	NMD_transcript_variant; non_coding_transcript_variant; intron_variant
17	472610	C	0.1591	0.6143	T	2.034e-06	rs8064649	NMD_transcript_variant; non_coding_transcript_variant; intron_variant
17	474394	G	0.1591	0.6143	A	2.034e-06	rs441821	NMD_transcript_variant; non_coding_transcript_variant; intron_variant
17	483887	A	0.1591	0.6143	G	2.034e-06	rs2586117	NMD_transcript_variant; non_coding_transcript_variant; intron_variant
17	492213	G	0.1591	0.6143	GTC	2.034e-06
1	23999099	CA	0.75	0.2857	C	2.311e-06	rs1223650805	non_coding_transcript_variant; intron_variant
1	23999099	CA	0.75	0.2857	C	2.311e-06	rs534625846	non_coding_transcript_variant; intron_variant
1	24001710	A	0.7273	0.2714	G	2.438e-06	rs10917410	non_coding_transcript_variant; intron_variant
1	23987901	G	0.7273	0.2714	A	2.438e-06	rs12127594
1	23987901	G	0.7273	0.2714	A	2.438e-06	rs1249512387
1	24030212	G	0.7273	0.2714	A	2.438e-06	rs1157389274
1	24030212	G	0.7273	0.2714	A	2.438e-06	rs1396717232
1	24030212	G	0.7273	0.2714	A	2.438e-06	rs12730631
1	23977235	T	0.2273	0.6857	A	2.545e-06	rs10917406
1	202028622	C	0.7727	0.3143	T	2.545e-06	rs386638527
1	202028622	C	0.7727	0.3143	T	2.545e-06	rs9427725
11	91799641	G	0.7727	0.3143	A	2.545e-06	rs1390768
11	91800709	G	0.7727	0.3143	C	2.545e-06	rs10765518
17	483832	C	0.1591	0.6	T	2.762e-06	rs1978963	NMD_transcript_variant; non_coding_transcript_variant; intron_variant
7	76722235	T	0.1591	0.6	C	2.762e-06	rs1268179523	non_coding_transcript_variant; intron_variant
17	546163	T	0.4773	0.08571	C	2.793e-06	rs144256529	NMD_transcript_variant; non_coding_transcript_variant; intron_variant
7	76719825	T	0.06818	0.4714	G	3.135e-06	rs7811144	non_coding_transcript_variant; intron_variant
14	63707792	G	0.02273	0.3857	A	3.285e-06	rs17824443	NMD_transcript_variant; non_coding_transcript_variant; intron_variant
14	63709112	C	0.02273	0.3857	T	3.285e-06	rs8013068	NMD_transcript_variant; non_coding_transcript_variant; intron_variant
14	63710325	T	0.02273	0.3857	C	3.285e-06	rs6573500	NMD_transcript_variant; non_coding_transcript_variant; intron_variant
14	63710427	T	0.02273	0.3857	C	3.285e-06	rs8007945	NMD_transcript_variant; non_coding_transcript_variant; intron_variant
14	63711350	A	0.02273	0.3857	G	3.285e-06	rs7151486	NMD_transcript_variant; non_coding_transcript_variant; intron_variant
14	63713182	C	0.02273	0.3857	T	3.285e-06	rs1884093	NMD_transcript_variant; non_coding_transcript_variant; intron_variant
14	63719140	A	0.02273	0.3857	G	3.285e-06	rs10138015	NMD_transcript_variant; non_coding_transcript_variant; intron_variant
14	63720838	G	0.02273	0.3857	A	3.285e-06	rs17100922	NMD_transcript_variant; non_coding_transcript_variant; intron_variant
14	63725463	A	0.02273	0.3857	T	3.285e-06	rs17224610	NMD_transcript_variant; non_coding_transcript_variant; intron_variant
14	63726008	G	0.02273	0.3857	A	3.285e-06	rs7144902	NMD_transcript_variant; non_coding_transcript_variant; intron_variant
14	63726382	A	0.02273	0.3857	G	3.285e-06	rs2057133	NMD_transcript_variant; non_coding_transcript_variant; intron_variant
14	63726410	T	0.02273	0.3857	C	3.285e-06	rs2057134	NMD_transcript_variant; non_coding_transcript_variant; intron_variant
14	63726564	A	0.02273	0.3857	G	3.285e-06	rs10483766	NMD_transcript_variant; non_coding_transcript_variant; intron_variant
14	63728698	G	0.02273	0.3857	A	3.285e-06	rs17100931	NMD_transcript_variant; non_coding_transcript_variant; intron_variant
14	63728871	T	0.02273	0.3857	C	3.285e-06	rs17100932	NMD_transcript_variant; non_coding_transcript_variant; intron_variant
14	63732594	G	0.02273	0.3857	A	3.285e-06	rs8012836	NMD_transcript_variant; non_coding_transcript_variant; intron_variant
14	63735954	G	0.02273	0.3857	T	3.285e-06	rs10145453	NMD_transcript_variant
14	63738831	CT	0.02273	0.3857	C	3.285e-06	rs903842000	NMD_transcript_variant; intron_variant
14	63740441	C	0.02273	0.3857	T	3.285e-06	rs769055	NMD_transcript_variant; intron_variant
14	63735954	G	0.02273	0.3857	T	3.285e-06	rs10145453	non_coding_transcript_exon_variant; intron_variant
14	63726058	AC	0.02273	0.3857	A	3.285e-06
1	24009544	C	0.6591	0.2143	T	3.461e-06	rs10799802
1	24025181	G	0.6591	0.2143	A	3.461e-06	rs2902667
1	24025915	C	0.6591	0.2143	G	3.461e-06	rs7555303
1	24030854	T	0.6591	0.2143	C	3.461e-06	rs580283
17	461965	T	0.6364	0.2	C	3.572e-06	rs7207253	NMD_transcript_variant; non_coding_transcript_variant; intron_variant
17	510746	T	0.2727	0	C	3.819e-06	rs79257300	NMD_transcript_variant; non_coding_transcript_variant; intron_variant
17	574884	A	0.2727	0	G	3.819e-06	rs79764933	NMD_transcript_variant; non_coding_transcript_variant; intron_variant
2	28443687	A	0.5	0.1	G	3.995e-06	rs62139111	intron_variant
18	3359237	A	0.6818	0.2429	G	5.081e-06	rs1662820
18	3359237	A	0.6818	0.2429	G	5.081e-06	rs1364334155
12	48181778	T	0	0.3143	C	5.167e-06	rs6580637	NMD_transcript_variant; non_coding_transcript_exon_variant; non_coding_transcript_variant; intron_variant
2	57896348	A	0.1364	0.5571	ATT	5.345e-06	rs1311434993
11	102514607	T	0.6136	0.1857	A	5.706e-06	rs6590981
11	102514861	C	0.6136	0.1857	T	5.706e-06	rs4433535
11	102515196	T	0.6136	0.1857	C	5.706e-06	rs4631843
11	102515993	A	0.6136	0.1857	G	5.706e-06	rs10895332
11	102516015	A	0.6136	0.1857	G	5.706e-06	rs10750649
11	102516184	A	0.6136	0.1857	T	5.706e-06	rs10791582
11	102516680	A	0.6136	0.1857	G	5.706e-06	rs10895333
11	102517003	A	0.6136	0.1857	G	5.706e-06	rs10791584
11	102517185	A	0.6136	0.1857	G	5.706e-06	rs10791585
11	102517296	G	0.6136	0.1857	C	5.706e-06	rs10895335
11	102517497	C	0.6136	0.1857	T	5.706e-06	rs10750651
11	102517506	G	0.6136	0.1857	A	5.706e-06	rs10750652
11	102517633	A	0.6136	0.1857	G	5.706e-06	rs10791587
11	102517797	G	0.6136	0.1857	A	5.706e-06	rs10736624
11	102518193	T	0.6136	0.1857	C	5.706e-06	rs10895338
2	49997218	G	0.8409	0.4143	A	5.946e-06	rs870168
4	184378900	A	0.1591	0.5857	G	5.946e-06	rs71636193
17	623356	G	0.2045	0.6429	C	6.556e-06	rs437948	intron_variant
20	56358680	A	0.2045	0.6429	G	6.556e-06	rs6092534
17	420467	T	0.7727	0.3286	C	6.624e-06	rs3744731	3_prime_UTR_variant
17	421437	A	0.7727	0.3286	G	6.624e-06	rs7217763	3_prime_UTR_variant; intron_variant
17	421437	A	0.7727	0.3286	G	6.624e-06	rs1027173220	3_prime_UTR_variant; intron_variant
17	423051	T	0.7727	0.3286	C	6.624e-06	rs2034088	non_coding_transcript_variant; intron_variant
1	215858946	C	0.06818	0.4571	T	6.852e-06	rs2797243	intron_variant
14	63703798	T	0.02273	0.3714	G	7.229e-06	rs7157513	NMD_transcript_variant; non_coding_transcript_variant; intron_variant
14	63704649	A	0.02273	0.3714	G	7.229e-06	rs6573499	NMD_transcript_variant; non_coding_transcript_variant; intron_variant
14	63719495	A	0.02273	0.3714	T	7.229e-06	rs10150464	NMD_transcript_variant; non_coding_transcript_variant; intron_variant
14	63736242	T	0.02273	0.3714	G	7.229e-06	rs10135991	NMD_transcript_variant; intron_variant
14	63736242	T	0.02273	0.3714	G	7.229e-06	rs1212336969	NMD_transcript_variant; intron_variant
17	493782	A	0.1136	0.5286	G	7.254e-06	rs858053	NMD_transcript_variant; non_coding_transcript_variant; intron_variant
11	91774275	C	0.75	0.3143	T	7.274e-06	rs1793111
11	91780812	T	0.75	0.3143	C	7.274e-06	rs2512972
11	91780853	C	0.75	0.3143	T	7.274e-06	rs2511420
17	626411	A	0.75	0.3143	G	7.274e-06	rs2740356
17	627265	C	0.75	0.3143	T	7.274e-06	rs2740361
2	28369981	C	0.4545	0.08571	T	7.896e-06	rs72814485	intron_variant
2	28376529	C	0.4545	0.08571	A	7.896e-06	rs62139069	intron_variant
10	6394995	T	0.04545	0.4143	C	7.924e-06	rs725206
10	6394995	T	0.04545	0.4143	C	7.924e-06	rs1412222198
11	88230512	C	0.04545	0.4143	T	7.924e-06	rs308800
1	196661613	T	0.4318	0.07143	G	8.078e-06	rs12405238	non_coding_transcript_variant; intron_variant
7	28674854	C	0.7727	0.3429	T	8.265e-06	rs41307	non_coding_transcript_variant; intron_variant
7	28675698	T	0.7727	0.3429	C	8.265e-06	rs41308	non_coding_transcript_variant; intron_variant
5	105220683	A	0.2273	0.6571	G	8.265e-06	rs10067407
2	49867662	A	0.5	0.1143	T	8.42e-06	rs56081391
2	49868489	T	0.5	0.1143	C	8.42e-06	rs62134075
17	429032	G	0.2045	0.6286	A	9.069e-06	rs6598825	non_coding_transcript_variant; intron_variant
17	629896	G	0.2045	0.6286	T	9.069e-06	rs450289
2	52697525	G	0.1136	0.5143	A	9.158e-06	rs13419214
2	52697708	G	0.1136	0.5143	A	9.158e-06	rs55688901
2	52697708	G	0.1136	0.5143	A	9.158e-06	rs386646099
2	52698049	T	0.1136	0.5143	A	9.158e-06	rs56057752
1	24022437	G	0.6591	0.2286	A	9.934e-06	rs2280437	3_prime_UTR_variant; non_coding_transcript_variant; intron_variant
1	24023265	T	0.6591	0.2286	C	9.934e-06	rs12403834
1	24025886	G	0.6591	0.2286	A	9.934e-06	rs7523670
1	24027218	G	0.6591	0.2286	A	9.934e-06	rs10917414
