# Supplementary material for: Optimized Whole Genome Association Scanning for Discovery of HLA Class I-Restricted Minor Histocompatibility Antigens
Source: Front Immunol. 2020 Apr 17;11:659. doi: 10.3389/fimmu.2020.00659 (PMC7180171; doi:10.3389/fimmu.2020.00659)
Supplement: TABLE S5 — Genotyping for EBV-LCL panel of antigen-encoding SNPs. [file Table_5.xlsx]

## Sheet: LB-CYBA-1Y
EBV	HLA typing	HLA restriction	IFNgamma [pg/ml]	T cell recognition	SNP genotype
HG00097	A*03:01, A*24:02, B*07:02, B*07:02, C*07:02, C*07:02	negative	445.111	excluded	AG
HG00099	A*01:01, A*68:01, B*08:01, B*44:02, C*07:01, C*07:04	positive	45.8889	negative	GG
HG00102	A*01:01, A*01:01, B*07:02, B*08:01, C*07:01, C*07:02	positive	1668	positive	AG
HG00103	A*02:01, A*11:01, B*35:01, B*40:01, C*03:04, C*04:01	negative	79.4444	excluded	GG
HG00105	A*02:01, A*03:01, B*07:02, B*44:03, C*04:01, C*07:02	negative	15.7778	excluded	GG
HG00106	A*01:01, A*11:01, B*08:01, B*35:03, C*04:01, C*07:01	positive	1727	positive	AG
HG00108	A*03:01, A*24:02, B*35:02, B*40:01, C*03:04, C*04:01	negative	62.2222	excluded	AA
HG00109	A*01:01, A*02:05, B*08:01, B*44:02, C*05:01, C*07:01	positive	179.889	negative	GG
HG00110	A*02:01, A*11:01, B*44:02, B*55:01, C*03:03, C*05:01	negative	-5.77778	excluded	AG
HG00114	A*01:01, A*03:01, B*07:02, B*08:01, C*07:01, C*07:02	positive	1604.44	positive	AA
HG00116	A*01:01, A*29:02, B*07:02, B*14:02, C*07:02, C*08:02	positive	1398.78	positive	AG
HG00117	A*01:01, A*11:01, B*08:01, B*55:01, C*03:03, C*07:01	positive	227	negative	GG
HG00118	A*02:01, A*24:02, B*07:02, B*40:01, C*03:04, C*07:02	negative	48.2222	excluded	GG
HG00119	A*03:01, A*26:01, B*35:03, B*38:01, C*04:01, C*12:03	negative	64.5556	excluded	AG
HG00120	A*01:01, A*02:01, B*08:01, B*27:05, C*02:02, C*07:01	positive	65.2222	negative	GG
HG00121	A*03:01, A*24:02, B*07:02, B*40:01, C*03:04, C*07:02	negative	37.3333	excluded	AG
HG00122	A*01:01, A*02:01, B*14:01, B*57:01, C*06:02, C*08:02	positive	59	negative	GG
HG00123	A*01:01, A*11:01, B*44:03, B*57:01, C*05:01, C*06:02	positive	76	negative	GG
HG00129	A*01:01, A*02:01, B*13:02, B*35:01, C*04:01, C*06:02	positive	1393	positive	AG
HG00132	A*02:01, A*68:01, B*35:03, B*44:02, C*04:01, C*05:01	negative	85.8889	excluded	AG
HG00133	A*02:01, A*32:01, B*44:02, B*53:01, C*04:01, C*05:01	negative	23.4444	excluded	GG
HG00134	A*02:01, A*02:01, B*44:02, B*57:01, C*05:01, C*06:02	negative	409.111	excluded	AG
HG00135	A*03:01, A*03:01, B*07:02, B*07:02, C*07:02, C*07:02	negative	25.7778	excluded	AG
HG00137	A*01:01, A*02:01, B*08:01, B*44:02, C*05:01, C*07:01	positive	1658.78	positive	AG
HG00141	A*03:01, A*24:02, B*15:01, B*35:01, C*03:03, C*04:01	negative	42.8889	excluded	AG
HG00143	A*02:01, A*02:01, B*07:02, B*57:01, C*06:02, C*07:02	negative	5.55556	excluded	AG
HG00145	A*01:01, A*24:02, B*07:02, B*40:01, C*03:04, C*07:02	positive	1181.78	positive	AG
HG00146	A*01:01, A*25:01, B*08:01, B*35:01, C*04:01, C*07:01	positive	51.4444	negative	GG
HG00151	A*11:01, A*30:02, B*08:01, B*55:01, C*03:03, C*07:18	negative	285.333	excluded	AG
HG00154	A*02:01, A*03:01, B*35:01, B*39:01, C*04:01, C*12:03	negative	-15.4444	excluded	AG
HG00156	A*01:01, A*32:01, B*44:02, B*57:01, C*05:01, C*06:02	positive	1695.22	positive	AA
HG00157	A*02:01, A*68:01, B*07:02, B*45:01, C*03:04, C*06:02	negative	348.333	excluded	GG
HG00158	A*02:01, A*32:01, B*07:02, B*56:01, C*01:02, C*07:02	negative	33	excluded	AG
HG00159	A*02:01, A*11:01, B*07:02, B*55:01, C*03:03, C*07:02	negative	55.3333	excluded	AG
HG00160	A*02:01, A*24:02, B*13:02, B*39:06, C*06:02, C*07:02	negative	51.2222	excluded	GG
HG00176	A*01:01, A*02:01, B*15:01, B*35:01, C*03:03, C*04:01	positive	1556.89	positive	AG
HG00178	A*01:01, A*03:01, B*07:02, B*08:01, C*07:01, C*07:02	positive	1499.11	positive	AG
HG00180	A*02:01, A*03:01, B*40:02, B*41:01, C*02:02, C*07:01	negative	82.3333	excluded	AG
HG00181	A*02:01, A*69:01, B*15:01, B*55:01, C*03:03, C*04:01	negative	69.8889	excluded	GG
HG00182	A*02:01, A*32:01, B*35:01, B*44:02, C*04:01, C*05:01	negative	21.3333	excluded	GG
HG00189	A*02:01, A*03:01, B*07:02, B*08:01, C*07:01, C*07:02	negative	138.778	excluded	GG
HG00235	A*26:01, A*68:01, B*07:02, B*44:02, C*05:01, C*07:02	negative	3.33333	excluded	AG
HG00236	A*03:01, A*24:02, B*07:02, B*39:06, C*07:02, C*07:02	negative	31.5556	excluded	AG
HG00238	A*02:01, A*11:01, B*51:01, B*56:01, C*01:02, C*15:02	negative	110.889	excluded	AA
HG00247	A*02:01, A*03:01, B*14:02, B*15:01, C*01:02, C*08:02	negative	50.7778	excluded	AG
HG00250	A*01:01, A*02:01, B*40:01, B*57:01, C*03:04, C*06:02	positive	1604.44	positive	AG
HG00251	A*01:01, A*02:01, B*08:01, B*39:01, C*07:01, C*07:02	positive	106.222	negative	GG
HG00253	A*01:01, A*25:01, B*07:02, B*58:01, C*07:18, C*07:02	positive	1467.33	positive	AG
HG00255	A*02:01, A*29:02, B*39:01, B*44:03, C*07:02, C*16:01	negative	23.6667	excluded	GG
HG00257	A*02:01, A*68:01, B*08:01, B*40:02, C*01:02, C*07:01	negative	192.111	excluded	AG
HG00263	A*03:01, A*30:04, B*07:02, B*41:01, C*07:02, C*17:01	negative	37.1111	excluded	AG
HG00264	A*02:01, A*03:01, B*27:05, B*44:02, C*02:02, C*05:01	negative	58.6667	excluded	AA
HG00265	A*01:01, A*01:01, B*08:01, B*08:01, C*07:01, C*07:01	positive	106.222	negative	GG
HG00266	A*01:01, A*03:01, B*08:01, B*35:01, C*04:01, C*07:01	positive	1640.33	positive	AG
HG00268	A*03:01, A*25:01, B*07:02, B*18:01, C*07:02, C*12:03	negative	70.3333	excluded	AG
HG00269	A*03:01, A*03:01, B*07:02, B*35:01, C*03:04, C*04:01	negative	67.3333	excluded	GG
HG00271	A*02:01, A*03:01, B*27:05, B*47:01, C*02:02, C*06:02	negative	466	excluded	GG
HG00272	A*01:01, A*32:01, B*08:01, B*15:01, C*03:03, C*07:01	positive	1561.56	positive	AG
HG00273	A*03:01, A*11:01, B*07:02, B*35:01, C*04:01, C*07:02	negative	16	excluded	AG
HG00275	A*02:01, A*03:01, B*07:02, B*15:01, C*04:01, C*07:02	negative	16	excluded	GG
HG00277	A*02:01, A*31:01, B*07:02, B*56:01, C*01:02, C*07:02	negative	43.4444	excluded	AG
HG00278	A*02:01, A*02:01, B*39:01, B*51:01, C*07:02, C*15:02	negative	109.778	excluded	GG
HG00280	A*02:01, A*03:01, B*08:01, B*27:05, C*01:02, C*07:01	negative	339.444	excluded	GG
HG00282	A*02:01, A*03:01, B*07:02, B*40:01, C*03:04, C*07:02	negative	12.1111	excluded	AG
HG00284	A*01:01, A*11:01, B*08:01, B*57:01, C*06:02, C*07:01	positive	404.667	negative	GG
HG00306	A*01:01, A*02:01, B*08:01, B*27:05, C*02:02, C*07:01	positive	1694.56	positive	AG
HG00309	A*01:01, A*03:01, B*27:05, B*35:01, C*01:02, C*04:01	positive	36.7778	negative	GG
HG00310	A*03:01, A*03:01, B*07:02, B*15:01, C*03:03, C*07:02	negative	29.7778	excluded	AG
HG00311	A*03:01, A*11:01, B*07:02, B*44:02, C*03:04, C*05:01	negative	11.5556	excluded	GG
HG00313	A*03:01, A*03:01, B*07:02, B*35:01, C*04:01, C*07:02	negative	47	excluded	AG
HG00319	A*02:01, A*03:01, B*07:02, B*56:01, C*01:02, C*03:04	negative	296.333	excluded	GG
HG00320	A*03:01, A*30:01, B*15:01, B*35:01, C*03:03, C*03:03	negative	1761.11	excluded	GG
HG00327	A*02:01, A*02:01, B*08:01, B*44:02, C*05:01, C*07:01	negative	1242.44	excluded	GG
HG00330	A*01:01, A*02:01, B*15:01, B*57:01, C*03:03, C*06:02	positive	1536.33	positive	AG
HG00331	A*02:01, A*02:01, B*15:01, B*35:01, C*03:04, C*04:01	negative	73.8889	excluded	AG
HG00332	A*02:01, A*03:01, B*07:02, B*35:01, C*04:01, C*07:02	negative	89.5556	excluded	AG
HG00334	A*02:01, A*32:01, B*15:01, B*39:01, C*04:01, C*07:02	negative	57.2222	excluded	AG
HG00335	A*01:01, A*02:01, B*15:01, B*27:05, C*02:02, C*04:01	positive	1527.11	positive	AG
HG00336	A*01:01, A*03:01, B*08:01, B*35:01, C*04:01, C*07:01	positive	98	negative	GG
HG00337	A*03:01, A*03:01, B*07:02, B*07:02, C*07:02, C*07:02	negative	133.556	excluded	AG
HG00338	A*03:01, A*68:01, B*35:01, B*44:02, C*04:01, C*05:01	negative	131.667	excluded	GG
HG00342	A*02:01, A*11:01, B*13:02, B*44:02, C*05:01, C*06:02	negative	92.8889	excluded	AG
HG00345	A*01:01, A*03:01, B*08:01, B*35:01, C*04:01, C*07:01	positive	20.2222	negative	GG
HG00349	A*01:01, A*68:01, B*08:01, B*27:05, C*02:02, C*07:01	positive	46.7778	negative	GG
HG00351	A*02:01, A*24:02, B*07:02, B*38:01, C*07:02, C*12:03	negative	234.667	excluded	GG
HG00356	A*01:01, A*24:02, B*08:01, B*40:01, C*03:04, C*07:01	positive	9.22222	negative	GG
HG00358	A*02:01, A*03:01, B*27:05, B*47:01, C*01:02, C*06:02	negative	217.889	excluded	GG
HG00361	A*03:01, A*24:02, B*07:02, B*35:01, C*04:01, C*07:02	negative	19.7778	excluded	AG
HG00366	A*02:01, A*24:02, B*07:02, B*15:01, C*03:03, C*07:02	negative	-9	excluded	GG
HG00369	A*02:01, A*03:01, B*27:05, B*44:02, C*02:02, C*07:04	negative	203	excluded	GG
HG00373	A*01:01, A*02:01, B*15:01, B*56:01, C*01:02, C*03:03	positive	138.111	negative	GG
HG00375	A*02:01, A*03:01, B*13:02, B*40:01, C*03:04, C*06:02	negative	65.1111	excluded	AG
HG00376	A*02:01, A*03:01, B*40:01, B*51:01, C*03:04, C*14:02	negative	94.8889	excluded	AG
HG00378	A*02:01, A*24:02, B*35:01, B*40:01, C*03:04, C*04:01	negative	14.2222	excluded	GG
HG00379	A*02:01, A*03:01, B*07:02, B*44:02, C*05:01, C*07:02	negative	24.1111	excluded	GG
HG00380	A*01:01, A*03:01, B*07:02, B*08:01, C*03:04, C*07:01	positive	142.556	negative	GG
HG00382	A*03:01, A*24:02, B*07:02, B*44:02, C*05:01, C*07:02	negative	214.333	excluded	GG
HG00384	A*02:01, A*03:01, B*35:01, B*40:02, C*04:01, C*07:04	negative	42.7778	excluded	GG
HG01789	A*02:01, A*11:01, B*15:01, B*15:01, C*03:03, C*04:01	negative	74.5556	excluded	AG
HG01791	A*01:01, A*25:01, B*07:02, B*08:01, C*07:01, C*07:02	positive	1563.56	positive	AG
HG02215	A*02:01, A*29:01, B*08:01, B*44:03, C*07:01, C*16:01	negative	520.889	excluded	GG
NA06985	A*03:01, A*02:01, B*07:02, B*57:01, C*07:02, C*06:02	negative	7.44444	excluded	AG
NA06994	A*02:01, A*32:01, B*40:02, B*08:01, C*02:02, C*07:01	negative	839.111	excluded	GG
NA07048	A*02:01, A*02:01, B*44:02, B*07:02, C*05:01, C*07:02	negative	9.33333	excluded	AG
NA07051	A*02:01, A*68:01, B*15:01, B*07:02, C*03:03, C*07:02	negative	38.3333	excluded	AG
NA07056	A*01:01, A*02:01, B*08:01, B*57:01, C*07:01, C*06:02	positive	52.3333	negative	GG
NA07357	A*01:01, A*24:02, B*08:01, B*39:06, C*07:01, C*07:02	positive	1516.89	positive	AG
NA10847	A*25:01, A*03:01, B*08:01, B*18:01, C*07:01, C*12:03	negative	93	excluded	GG
NA10851	A*24:02, A*01:01, B*40:01, B*08:01, C*03:04, C*07:01	positive	24.2222	negative	AG
NA11831	A*01:01, A*03:01, B*08:01, B*07:02, C*07:01, C*07:02	positive	21.6667	negative	GG
NA11881	A*03:01, A*26:01, B*07:02, B*07:02, C*07:02, C*07:02	negative	84	excluded	AG
NA11894	A*01:01, A*24:02, B*08:01, B*55:01, C*07:01, C*03:03	positive	1543.33	positive	AG
NA11918	A*02:01, A*01:01, B*07:02, B*44:02, C*07:01, C*05:01	positive	1.66667	negative	GG
NA11930	A*02:01, A*24:02, B*13:02, B*13:02, C*06:02, C*06:02	negative	227.889	excluded	GG
NA11931	A*02:01, A*03:01, B*44:02, B*07:02, C*05:01, C*07:02	negative	122.333	excluded	AG
NA11992	A*02:01, A*01:01, B*35:01, B*08:01, C*04:01, C*07:01	positive	99.8889	negative	GG
NA11994	A*01:01, A*11:01, B*07:02, B*51:01, C*07:02, C*15:02	positive	34.2222	negative	GG
NA11995	A*01:01, A*01:01, B*57:01, B*08:01, C*06:02, C*07:01	positive	1745.33	positive	AG
NA12004	A*24:02, A*02:01, B*07:02, B*07:02, C*07:02, C*07:02	negative	46.7778	excluded	AG
NA12005	A*29:02, A*02:01, B*07:02, B*27:03, C*07:02, C*01:02	negative	110.778	excluded	AG
NA12044	A*02:01, A*01:01, B*07:02, B*07:02, C*07:02, C*07:02	positive	1350.11	positive	AG
NA12058	A*02:01, A*03:01, B*40:01, B*40:01, C*03:04, C*03:04	negative	41.1111	excluded	GG
NA12144	A*03:01, A*02:01, B*35:01, B*44:02, C*04:01, C*07:04	negative	109.222	excluded	GG
NA12154	A*01:01, A*31:01, B*08:01, B*40:01, C*07:01, C*03:04	positive	113.444	negative	GG
NA12155	A*01:01, A*02:01, B*08:01, B*44:02, C*07:01, C*05:01	positive	1490.11	positive	AG
NA12275	A*23:01, A*03:01, B*14:01, B*07:02, C*08:02, C*07:02	negative	23	excluded	GG
NA12282	A*01:01, A*02:01, B*08:01, B*37:01, C*03:04, C*06:02	positive	1605.78	positive	AG
NA12283	A*03:01, A*02:01, B*15:01, B*57:01, C*03:03, C*06:02	negative	64.3333	excluded	AG
NA12383	A*02:01, A*02:01, B*07:02, B*39:01, C*07:02, C*12:03	negative	35.2222	excluded	AG
NA12546	A*01:01, A*24:02, B*07:02, B*57:01, C*06:02, C*07:02	positive	114.111	negative	GG
NA12717	A*01:01, A*02:01, B*07:02, B*08:01, C*07:01, C*07:02	positive	1561.33	positive	AG
NA12718	A*03:01, A*11:01, B*07:02, B*44:03, C*07:02, C*04:09	negative	32.2222	excluded	GG
NA12749	A*02:01, A*03:01, B*35:01, B*44:02, C*04:01, C*05:01	negative	25.3333	excluded	GG
NA12750	A*02:01, A*31:01, B*07:02, B*15:01, C*03:03, C*07:02	negative	43	excluded	AG
NA12751	A*01:01, A*02:01, B*07:02, B*08:01, C*07:01, C*07:02	positive	1489.67	positive	AG
NA12761	A*01:01, A*24:02, B*07:02, B*08:01, C*07:01, C*07:02	positive	416.111	negative	GG
NA12763	A*01:01, A*03:01, B*07:02, B*08:01, C*07:01, C*07:02	positive	1632.56	positive	AG
NA12777	A*03:01, A*23:01, B*07:02, B*44:03, C*04:09, C*07:02	negative	189.778	excluded	GG
NA12814	A*02:01, A*03:01, B*07:02, B*07:02, C*07:02, C*07:02	negative	123.778	excluded	GG
NA12815	A*01:01, A*24:02, B*08:01, B*55:01, C*07:01, C*07:02	positive	1628.78	positive	AG
NA12827	A*01:01, A*02:01, B*35:41, B*37:01, C*04:01, C*06:02	positive	141.111	negative	GG
NA12829	A*02:01, A*24:02, B*07:02, B*44:02, C*05:01, C*07:02	negative	59.3333	excluded	GG
NA12843	A*03:01, A*03:01, B*07:02, B*07:02, C*07:02, C*07:02	negative	29.1111	excluded	AG
NA12872	A*01:01, A*03:01, B*08:01, B*14:02, C*07:01, C*08:02	positive	893.444	positive	GG
NA12873	A*03:01, A*24:02, B*07:02, B*39:06, C*07:02, C*07:02	negative	76.5556	excluded	AG
NA12890	A*02:01, A*03:01, B*15:01, B*44:03, C*03:04, C*16:01	negative	8.11111	excluded	AG
NA18488	A*02:01, A*30:01, B*42:01, B*44:03, C*04:01, C*17:01	negative	175.889	excluded	AG
NA18505	A*26:01, A*74:01, B*15:03, B*53:01, C*02:02, C*07:01	negative	353.222	excluded	AG
NA18519	A*36:01, A*66:02, B*53:01, B*58:01, C*04:01, C*07:18	negative	651.556	excluded	AA
NA18908	A*30:01, A*74:01, B*08:01, B*42:01, C*07:18, C*17:01	negative	1544.33	excluded	GG
NA18934	A*36:01, A*68:02, B*15:10, B*35:01, C*03:04, C*04:01	negative	1483.78	excluded	AA
NA19099	A*23:01, A*36:01, B*07:02, B*07:02, C*07:02, C*15:05	negative	433.778	excluded	AA
NA19116	A*23:01, A*33:03, B*07:02, B*39:03, C*07:01, C*07:02	negative	7.88889	excluded	AG
NA19137	A*02:01, A*30:01, B*07:02, B*45:01, C*07:02, C*16:01	negative	20.1111	excluded	GG
NA19138	A*02:01, A*23:01, B*07:02, B*58:01, C*07:01, C*07:02	negative	193	excluded	AA
NA19189	A*01:01, A*30:01, B*42:01, B*58:01, C*03:02, C*17:01	positive	1716.11	positive	AA
NA19200	A*23:01, A*30:02, B*07:02, B*52:01, C*07:02, C*16:01	negative	155.667	excluded	GG
NA19206	A*01:01, A*02:01, B*42:01, B*53:01, C*04:01, C*17:01	positive	1657	positive	AA
NA19207	A*30:02, A*68:02, B*08:01, B*15:10, C*03:02, C*07:01	negative	516.444	excluded	AA
NA19223	A*30:01, A*33:03, B*41:04, B*42:01, C*17:01, C*17:01	negative	322	excluded	GG
NA19235	A*36:01, A*74:01, B*07:02, B*08:01, C*03:04, C*15:05	negative	1344	excluded	AG
NA20503	A*01:01, A*02:01, B*35:01, B*35:01, C*04:01, C*04:01	positive	268.889	negative	GG
NA20506	A*01:01, A*02:01, B*08:01, B*18:01, C*07:01, C*12:03	positive	1583	positive	AA
NA20514	A*02:01, A*24:02, B*18:01, B*57:01, C*05:01, C*06:02	negative	406.889	excluded	AA
NA20515	A*03:01, A*30:02, B*07:02, B*18:01, C*05:01, C*07:02	negative	96.4444	excluded	AA
NA20520	A*02:01, A*30:01, B*18:01, B*35:01, C*04:01, C*05:01	negative	123.556	excluded	AG
NA20527	A*29:01, A*68:01, B*07:02, B*07:05, C*07:02, C*15:05	negative	62.4444	excluded	AG
NA20530	A*03:01, A*30:01, B*07:02, B*13:02, C*06:02, C*07:02	negative	93.5556	excluded	AG
NA20531	A*02:01, A*02:01, B*35:01, B*44:02, C*04:01, C*05:01	negative	68.1111	excluded	AG
NA20536	A*01:01, A*02:01, B*08:01, B*15:17, C*07:01, C*07:01	positive	1671.78	positive	AG
NA20537	A*01:01, A*01:01, B*08:01, B*58:01, C*06:02, C*07:01	positive	1711.67	positive	AG
NA20541	A*01:01, A*02:01, B*08:01, B*35:03, C*04:01, C*07:01	positive	65.7778	positive	GG
NA20542	A*03:01, A*33:01, B*07:02, B*14:02, C*07:02, C*08:02	negative	48.4444	excluded	AG
NA20543	A*01:01, A*32:01, B*08:01, B*53:01, C*04:01, C*07:01	positive	1668.33	positive	AG
NA20585	A*03:01, A*24:02, B*07:02, B*07:02, C*07:02, C*07:02	negative	43.2222	excluded	AA
NA20588	A*01:01, A*02:01, B*08:01, B*51:01, C*02:02, C*07:01	positive	202.111	negative	AG
NA20589	A*01:01, A*02:01, B*18:01, B*35:03, C*04:01, C*05:01	positive	1569.11	positive	AG
NA20756	A*02:01, A*23:01, B*49:01, B*51:01, C*07:01, C*14:02	negative	335.111	excluded	AG
NA20758	A*01:01, A*24:02, B*08:01, B*55:01, C*01:02, C*07:01	positive	1021.33	positive	GG
NA20759	A*02:01, A*03:01, B*18:01, B*44:03, C*07:01, C*16:01	negative	78	excluded	AG
NA20768	A*01:01, A*02:01, B*18:01, B*44:03, C*04:01, C*07:01	positive	74	negative	GG
NA20769	A*02:01, A*03:01, B*15:01, B*58:01, C*03:03, C*07:18	negative	45.1111	excluded	AG
NA20796	A*02:01, A*02:01, B*07:02, B*51:01, C*07:02, C*14:02	negative	5.66667	excluded	GG
NA20798	A*01:01, A*24:02, B*07:02, B*08:01, C*07:01, C*07:02	positive	1697.78	positive	AG
NA20800	A*01:01, A*26:01, B*37:01, B*44:03, C*06:02, C*16:01	positive	1028.11	positive	GG
NA20802	A*01:01, A*02:01, B*08:01, B*40:01, C*03:04, C*07:01	positive	1306	positive	AG
NA20807	A*03:01, A*26:01, B*07:02, B*08:01, C*07:02, C*07:02	negative	1295.33	excluded	AG
NA20809	A*03:01, A*29:02, B*07:02, B*44:03, C*07:02, C*16:01	negative	19.5556	excluded	GG
NA20812	A*01:01, A*02:01, B*18:01, B*41:01, C*12:03, C*17:01	positive	1591.67	positive	AG
NA20813	A*24:02, A*32:01, B*07:02, B*44:02, C*05:01, C*12:03	negative	26.2222	excluded	AG
NA20815	A*03:01, A*31:01, B*35:01, B*44:02, C*04:01, C*05:01	negative	13.5556	excluded	AA

## Sheet: LB-DHX33-1C
EBV	HLA typing	HLA restriction	IFNgamma [pg/ml]	T cell recognition	SNP genotype
HG00097	A*03:01, A*24:02, B*07:02, B*07:02, C*07:02, C*07:02	negative	-25.5	excluded	GG
HG00099	A*01:01, A*68:01, B*08:01, B*44:02, C*07:01, C*07:04	negative	-19.25	excluded	GG
HG00102	A*01:01, A*01:01, B*07:02, B*08:01, C*07:01, C*07:02	negative	-19.25	excluded	GG
HG00103	A*02:01, A*11:01, B*35:01, B*40:01, C*03:04, C*04:01	positive	-16.75	negative	GG
HG00105	A*02:01, A*03:01, B*07:02, B*44:03, C*04:01, C*07:02	positive	-25.5	negative	GG
HG00106	A*01:01, A*11:01, B*08:01, B*35:03, C*04:01, C*07:01	negative	-10.5	excluded	AG
HG00108	A*03:01, A*24:02, B*35:02, B*40:01, C*03:04, C*04:01	negative	-23	excluded	AG
HG00109	A*01:01, A*02:05, B*08:01, B*44:02, C*05:01, C*07:01	negative	-24.25	excluded	GG
HG00110	A*02:01, A*11:01, B*44:02, B*55:01, C*03:03, C*05:01	positive	-16.75	negative	GG
HG00114	A*01:01, A*03:01, B*07:02, B*08:01, C*07:01, C*07:02	negative	-20.5	excluded	GG
HG00116	A*01:01, A*29:02, B*07:02, B*14:02, C*07:02, C*08:02	negative	-24.25	excluded	GG
HG00117	A*01:01, A*11:01, B*08:01, B*55:01, C*03:03, C*07:01	negative	-19.25	excluded	GG
HG00118	A*02:01, A*24:02, B*07:02, B*40:01, C*03:04, C*07:02	positive	832	positive	AG
HG00119	A*03:01, A*26:01, B*35:03, B*38:01, C*04:01, C*12:03	negative	-26.75	excluded	GG
HG00120	A*01:01, A*02:01, B*08:01, B*27:05, C*02:02, C*07:01	positive	-24.25	negative	GG
HG00121	A*03:01, A*24:02, B*07:02, B*40:01, C*03:04, C*07:02	negative	-16.75	excluded	GG
HG00122	A*01:01, A*02:01, B*14:01, B*57:01, C*06:02, C*08:02	positive	-24.25	negative	GG
HG00123	A*01:01, A*11:01, B*44:03, B*57:01, C*05:01, C*06:02	negative	-19.25	excluded	GG
HG00129	A*01:01, A*02:01, B*13:02, B*35:01, C*04:01, C*06:02	positive	-8	negative	GG
HG00132	A*02:01, A*68:01, B*35:03, B*44:02, C*04:01, C*05:01	positive	32	excluded	GG
HG00133	A*02:01, A*32:01, B*44:02, B*53:01, C*04:01, C*05:01	positive	1060.75	positive	AG
HG00134	A*02:01, A*02:01, B*44:02, B*57:01, C*05:01, C*06:02	positive	1307	positive	AG
HG00135	A*03:01, A*03:01, B*07:02, B*07:02, C*07:02, C*07:02	negative	-24.25	excluded	GG
HG00137	A*01:01, A*02:01, B*08:01, B*44:02, C*05:01, C*07:01	positive	-18	negative	GG
HG00141	A*03:01, A*24:02, B*15:01, B*35:01, C*03:03, C*04:01	negative	-18	excluded	GG
HG00143	A*02:01, A*02:01, B*07:02, B*57:01, C*06:02, C*07:02	positive	-23	negative	GG
HG00145	A*01:01, A*24:02, B*07:02, B*40:01, C*03:04, C*07:02	negative	-24.25	excluded	GG
HG00146	A*01:01, A*25:01, B*08:01, B*35:01, C*04:01, C*07:01	negative	-19.25	excluded	GG
HG00151	A*11:01, A*30:02, B*08:01, B*55:01, C*03:03, C*07:18	negative	-5.5	excluded	GG
HG00154	A*02:01, A*03:01, B*35:01, B*39:01, C*04:01, C*12:03	positive	-26.75	negative	GG
HG00156	A*01:01, A*32:01, B*44:02, B*57:01, C*05:01, C*06:02	negative	-16.75	excluded	GG
HG00157	A*02:01, A*68:01, B*07:02, B*45:01, C*03:04, C*06:02	positive	-21.75	negative	GG
HG00158	A*02:01, A*32:01, B*07:02, B*56:01, C*01:02, C*07:02	positive	-26.75	negative	GG
HG00159	A*02:01, A*11:01, B*07:02, B*55:01, C*03:03, C*07:02	positive	-18	negative	GG
HG00160	A*02:01, A*24:02, B*13:02, B*39:06, C*06:02, C*07:02	positive	-10.5	negative	GG
HG00176	A*01:01, A*02:01, B*15:01, B*35:01, C*03:03, C*04:01	positive	1088.25	positive	AG
HG00178	A*01:01, A*03:01, B*07:02, B*08:01, C*07:01, C*07:02	negative	53.25	excluded	GG
HG00180	A*02:01, A*03:01, B*40:02, B*41:01, C*02:02, C*07:01	positive	-19.25	negative	GG
HG00181	A*02:01, A*69:01, B*15:01, B*55:01, C*03:03, C*04:01	positive	-19.25	negative	GG
HG00182	A*02:01, A*32:01, B*35:01, B*44:02, C*04:01, C*05:01	positive	-26.75	negative	GG
HG00189	A*02:01, A*03:01, B*07:02, B*08:01, C*07:01, C*07:02	positive	750.75	positive	AG
HG00235	A*26:01, A*68:01, B*07:02, B*44:02, C*05:01, C*07:02	negative	-21.75	excluded	GG
HG00236	A*03:01, A*24:02, B*07:02, B*39:06, C*07:02, C*07:02	negative	-11.75	excluded	GG
HG00238	A*02:01, A*11:01, B*51:01, B*56:01, C*01:02, C*15:02	positive	-24.25	negative	GG
HG00247	A*02:01, A*03:01, B*14:02, B*15:01, C*01:02, C*08:02	positive	-18	negative	GG
HG00250	A*01:01, A*02:01, B*40:01, B*57:01, C*03:04, C*06:02	positive	1174.5	positive	AG
HG00251	A*01:01, A*02:01, B*08:01, B*39:01, C*07:01, C*07:02	positive	295.75	positive	AG
HG00253	A*01:01, A*25:01, B*07:02, B*58:01, C*07:18, C*07:02	negative	-20.5	excluded	GG
HG00255	A*02:01, A*29:02, B*39:01, B*44:03, C*07:02, C*16:01	positive	-25.5	negative	GG
HG00257	A*02:01, A*68:01, B*08:01, B*40:02, C*01:02, C*07:01	positive	-20.5	negative	GG
HG00263	A*03:01, A*30:04, B*07:02, B*41:01, C*07:02, C*17:01	negative	-24.25	excluded	GG
HG00264	A*02:01, A*03:01, B*27:05, B*44:02, C*02:02, C*05:01	positive	73.25	excluded	GG
HG00265	A*01:01, A*01:01, B*08:01, B*08:01, C*07:01, C*07:01	negative	-19.25	excluded	GG
HG00266	A*01:01, A*03:01, B*08:01, B*35:01, C*04:01, C*07:01	negative	-19.25	excluded	GG
HG00268	A*03:01, A*25:01, B*07:02, B*18:01, C*07:02, C*12:03	negative	-25.5	excluded	GG
HG00269	A*03:01, A*03:01, B*07:02, B*35:01, C*03:04, C*04:01	negative	-26.75	excluded	GG
HG00271	A*02:01, A*03:01, B*27:05, B*47:01, C*02:02, C*06:02	positive	673.25	positive	AG
HG00272	A*01:01, A*32:01, B*08:01, B*15:01, C*03:03, C*07:01	negative	-18	excluded	AG
HG00273	A*03:01, A*11:01, B*07:02, B*35:01, C*04:01, C*07:02	negative	-18	excluded	AG
HG00275	A*02:01, A*03:01, B*07:02, B*15:01, C*04:01, C*07:02	positive	-25.5	negative	GG
HG00277	A*02:01, A*31:01, B*07:02, B*56:01, C*01:02, C*07:02	positive	1034.5	positive	AG
HG00278	A*02:01, A*02:01, B*39:01, B*51:01, C*07:02, C*15:02	positive	1152	positive	AG
HG00280	A*02:01, A*03:01, B*08:01, B*27:05, C*01:02, C*07:01	positive	-23	negative	GG
HG00282	A*02:01, A*03:01, B*07:02, B*40:01, C*03:04, C*07:02	positive	-25.5	negative	GG
HG00284	A*01:01, A*11:01, B*08:01, B*57:01, C*06:02, C*07:01	negative	-26.75	excluded	GG
HG00306	A*01:01, A*02:01, B*08:01, B*27:05, C*02:02, C*07:01	positive	-23	negative	GG
HG00309	A*01:01, A*03:01, B*27:05, B*35:01, C*01:02, C*04:01	negative	-23	excluded	GG
HG00310	A*03:01, A*03:01, B*07:02, B*15:01, C*03:03, C*07:02	negative	-14.25	excluded	GG
HG00311	A*03:01, A*11:01, B*07:02, B*44:02, C*03:04, C*05:01	negative	-20.5	excluded	AG
HG00313	A*03:01, A*03:01, B*07:02, B*35:01, C*04:01, C*07:02	negative	-19.25	excluded	AG
HG00319	A*02:01, A*03:01, B*07:02, B*56:01, C*01:02, C*03:04	positive	-24.25	negative	GG
HG00320	A*03:01, A*30:01, B*15:01, B*35:01, C*03:03, C*03:03	negative	-6.75	excluded	GG
HG00327	A*02:01, A*02:01, B*08:01, B*44:02, C*05:01, C*07:01	positive	1169.5	positive	AG
HG00330	A*01:01, A*02:01, B*15:01, B*57:01, C*03:03, C*06:02	positive	154.5	positive	AG
HG00331	A*02:01, A*02:01, B*15:01, B*35:01, C*03:04, C*04:01	positive	72	excluded	GG
HG00332	A*02:01, A*03:01, B*07:02, B*35:01, C*04:01, C*07:02	positive	-25.5	negative	GG
HG00334	A*02:01, A*32:01, B*15:01, B*39:01, C*04:01, C*07:02	positive	752	positive	AG
HG00335	A*01:01, A*02:01, B*15:01, B*27:05, C*02:02, C*04:01	positive	-23	negative	GG
HG00336	A*01:01, A*03:01, B*08:01, B*35:01, C*04:01, C*07:01	negative	-16.75	excluded	GG
HG00337	A*03:01, A*03:01, B*07:02, B*07:02, C*07:02, C*07:02	negative	-25.5	excluded	GG
HG00338	A*03:01, A*68:01, B*35:01, B*44:02, C*04:01, C*05:01	negative	-21.75	excluded	GG
HG00342	A*02:01, A*11:01, B*13:02, B*44:02, C*05:01, C*06:02	positive	-23	negative	GG
HG00345	A*01:01, A*03:01, B*08:01, B*35:01, C*04:01, C*07:01	negative	-23	excluded	AG
HG00349	A*01:01, A*68:01, B*08:01, B*27:05, C*02:02, C*07:01	negative	-3	excluded	AG
HG00351	A*02:01, A*24:02, B*07:02, B*38:01, C*07:02, C*12:03	positive	-24.25	negative	GG
HG00356	A*01:01, A*24:02, B*08:01, B*40:01, C*03:04, C*07:01	negative	-15.5	excluded	GG
HG00358	A*02:01, A*03:01, B*27:05, B*47:01, C*01:02, C*06:02	positive	835.75	positive	AG
HG00361	A*03:01, A*24:02, B*07:02, B*35:01, C*04:01, C*07:02	negative	-19.25	excluded	GG
HG00366	A*02:01, A*24:02, B*07:02, B*15:01, C*03:03, C*07:02	positive	-16.75	negative	GG
HG00369	A*02:01, A*03:01, B*27:05, B*44:02, C*02:02, C*07:04	positive	-24.25	negative	GG
HG00373	A*01:01, A*02:01, B*15:01, B*56:01, C*01:02, C*03:03	positive	-24.25	negative	GG
HG00375	A*02:01, A*03:01, B*13:02, B*40:01, C*03:04, C*06:02	positive	-21.75	negative	GG
HG00376	A*02:01, A*03:01, B*40:01, B*51:01, C*03:04, C*14:02	positive	-18	negative	GG
HG00378	A*02:01, A*24:02, B*35:01, B*40:01, C*03:04, C*04:01	positive	-11.75	negative	GG
HG00379	A*02:01, A*03:01, B*07:02, B*44:02, C*05:01, C*07:02	positive	-15.5	negative	GG
HG00380	A*01:01, A*03:01, B*07:02, B*08:01, C*03:04, C*07:01	negative	-16.75	excluded	AG
HG00382	A*03:01, A*24:02, B*07:02, B*44:02, C*05:01, C*07:02	negative	-21.75	excluded	AG
HG00384	A*02:01, A*03:01, B*35:01, B*40:02, C*04:01, C*07:04	positive	-25.5	negative	GG
HG01789	A*02:01, A*11:01, B*15:01, B*15:01, C*03:03, C*04:01	positive	379.5	positive	AG
HG01791	A*01:01, A*25:01, B*07:02, B*08:01, C*07:01, C*07:02	negative	-19.25	excluded	AG
HG02215	A*02:01, A*29:01, B*08:01, B*44:03, C*07:01, C*16:01	positive	-20.5	negative	GG
NA06985	A*03:01, A*02:01, B*07:02, B*57:01, C*07:02, C*06:02	positive	-23	negative	GG
NA06994	A*02:01, A*32:01, B*40:02, B*08:01, C*02:02, C*07:01	positive	-24.25	negative	GG
NA07048	A*02:01, A*02:01, B*44:02, B*07:02, C*05:01, C*07:02	positive	-24.25	negative	GG
NA07051	A*02:01, A*68:01, B*15:01, B*07:02, C*03:03, C*07:02	positive	-16.75	negative	GG
NA07056	A*01:01, A*02:01, B*08:01, B*57:01, C*07:01, C*06:02	positive	37	excluded	AG
NA07357	A*01:01, A*24:02, B*08:01, B*39:06, C*07:01, C*07:02	negative	-23	excluded	GG
NA10847	A*25:01, A*03:01, B*08:01, B*18:01, C*07:01, C*12:03	negative	-14.25	excluded	AG
NA10851	A*24:02, A*01:01, B*40:01, B*08:01, C*03:04, C*07:01	negative	-21.75	excluded	GG
NA11831	A*01:01, A*03:01, B*08:01, B*07:02, C*07:01, C*07:02	negative	-25.5	excluded	AG
NA11881	A*03:01, A*26:01, B*07:02, B*07:02, C*07:02, C*07:02	negative	28.25	excluded	AG
NA11894	A*01:01, A*24:02, B*08:01, B*55:01, C*07:01, C*03:03	negative	-20.5	excluded	GG
NA11918	A*02:01, A*01:01, B*07:02, B*44:02, C*07:01, C*05:01	positive	-20.5	negative	GG
NA11930	A*02:01, A*24:02, B*13:02, B*13:02, C*06:02, C*06:02	positive	247	positive	AG
NA11931	A*02:01, A*03:01, B*44:02, B*07:02, C*05:01, C*07:02	positive	-19.25	negative	GG
NA11992	A*02:01, A*01:01, B*35:01, B*08:01, C*04:01, C*07:01	positive	-24.25	negative	GG
NA11994	A*01:01, A*11:01, B*07:02, B*51:01, C*07:02, C*15:02	negative	8.25	excluded	GG
NA11995	A*01:01, A*01:01, B*57:01, B*08:01, C*06:02, C*07:01	negative	-21.75	excluded	GG
NA12004	A*24:02, A*02:01, B*07:02, B*07:02, C*07:02, C*07:02	positive	-9.25	negative	GG
NA12005	A*29:02, A*02:01, B*07:02, B*27:03, C*07:02, C*01:02	positive	-20.5	negative	GG
NA12044	A*02:01, A*01:01, B*07:02, B*07:02, C*07:02, C*07:02	positive	62	excluded	AG
NA12058	A*02:01, A*03:01, B*40:01, B*40:01, C*03:04, C*03:04	positive	-18	negative	GG
NA12144	A*03:01, A*02:01, B*35:01, B*44:02, C*04:01, C*07:04	positive	-19.25	negative	GG
NA12154	A*01:01, A*31:01, B*08:01, B*40:01, C*07:01, C*03:04	negative	-15.5	excluded	GG
NA12155	A*01:01, A*02:01, B*08:01, B*44:02, C*07:01, C*05:01	positive	-11.75	negative	GG
NA12275	A*23:01, A*03:01, B*14:01, B*07:02, C*08:02, C*07:02	negative	-25.5	excluded	GG
NA12282	A*01:01, A*02:01, B*08:01, B*37:01, C*03:04, C*06:02	positive	143.25	excluded	AG
NA12283	A*03:01, A*02:01, B*15:01, B*57:01, C*03:03, C*06:02	positive	-21.75	negative	GG
NA12383	A*02:01, A*02:01, B*07:02, B*39:01, C*07:02, C*12:03	positive	-25.5	negative	GG
NA12546	A*01:01, A*24:02, B*07:02, B*57:01, C*06:02, C*07:02	negative	-9.25	excluded	GG
NA12717	A*01:01, A*02:01, B*07:02, B*08:01, C*07:01, C*07:02	positive	-20.5	negative	GG
NA12718	A*03:01, A*11:01, B*07:02, B*44:03, C*07:02, C*04:09	negative	-19.25	excluded	GG
NA12749	A*02:01, A*03:01, B*35:01, B*44:02, C*04:01, C*05:01	positive	-25.5	negative	GG
NA12750	A*02:01, A*31:01, B*07:02, B*15:01, C*03:03, C*07:02	positive	-25.5	negative	GG
NA12751	A*01:01, A*02:01, B*07:02, B*08:01, C*07:01, C*07:02	positive	-23	negative	GG
NA12761	A*01:01, A*24:02, B*07:02, B*08:01, C*07:01, C*07:02	negative	-16.75	excluded	GG
NA12763	A*01:01, A*03:01, B*07:02, B*08:01, C*07:01, C*07:02	negative	-10.5	excluded	GG
NA12777	A*03:01, A*23:01, B*07:02, B*44:03, C*04:09, C*07:02	negative	-21.75	excluded	GG
NA12814	A*02:01, A*03:01, B*07:02, B*07:02, C*07:02, C*07:02	positive	302	positive	AG
NA12815	A*01:01, A*24:02, B*08:01, B*55:01, C*07:01, C*07:02	negative	-25.5	excluded	AA
NA12827	A*01:01, A*02:01, B*35:41, B*37:01, C*04:01, C*06:02	positive	-25.5	negative	GG
NA12829	A*02:01, A*24:02, B*07:02, B*44:02, C*05:01, C*07:02	positive	-16.75	negative	GG
NA12843	A*03:01, A*03:01, B*07:02, B*07:02, C*07:02, C*07:02	negative	-21.75	excluded	GG
NA12872	A*01:01, A*03:01, B*08:01, B*14:02, C*07:01, C*08:02	negative	-23	excluded	GG
NA12873	A*03:01, A*24:02, B*07:02, B*39:06, C*07:02, C*07:02	negative	-10.5	excluded	GG
NA12890	A*02:01, A*03:01, B*15:01, B*44:03, C*03:04, C*16:01	positive	-25.5	negative	GG
NA18488	A*02:01, A*30:01, B*42:01, B*44:03, C*04:01, C*17:01	positive	-24.25	negative	GG
NA18505	A*26:01, A*74:01, B*15:03, B*53:01, C*02:02, C*07:01	negative	-25.5	excluded	GG
NA18519	A*36:01, A*66:02, B*53:01, B*58:01, C*04:01, C*07:18	negative	-13	excluded	GG
NA18908	A*30:01, A*74:01, B*08:01, B*42:01, C*07:18, C*17:01	negative	-14.25	excluded	AG
NA18934	A*36:01, A*68:02, B*15:10, B*35:01, C*03:04, C*04:01	negative	-25.5	excluded	AG
NA19099	A*23:01, A*36:01, B*07:02, B*07:02, C*07:02, C*15:05	negative	-26.75	excluded	GG
NA19116	A*23:01, A*33:03, B*07:02, B*39:03, C*07:01, C*07:02	negative	-15.5	excluded	AG
NA19137	A*02:01, A*30:01, B*07:02, B*45:01, C*07:02, C*16:01	positive	1103.25	positive	AG
NA19138	A*02:01, A*23:01, B*07:02, B*58:01, C*07:01, C*07:02	positive	-23	negative	GG
NA19189	A*01:01, A*30:01, B*42:01, B*58:01, C*03:02, C*17:01	negative	-24.25	excluded	GG
NA19200	A*23:01, A*30:02, B*07:02, B*52:01, C*07:02, C*16:01	negative	-25.5	excluded	AG
NA19206	A*01:01, A*02:01, B*42:01, B*53:01, C*04:01, C*17:01	positive	-15.5	negative	GG
NA19207	A*30:02, A*68:02, B*08:01, B*15:10, C*03:02, C*07:01	negative	-25.5	excluded	GG
NA19223	A*30:01, A*33:03, B*41:04, B*42:01, C*17:01, C*17:01	negative	-26.75	excluded	GG
NA19235	A*36:01, A*74:01, B*07:02, B*08:01, C*03:04, C*15:05	negative	-28	excluded	GG
NA20503	A*01:01, A*02:01, B*35:01, B*35:01, C*04:01, C*04:01	positive	-23	negative	GG
NA20506	A*01:01, A*02:01, B*08:01, B*18:01, C*07:01, C*12:03	positive	-23	negative	GG
NA20514	A*02:01, A*24:02, B*18:01, B*57:01, C*05:01, C*06:02	positive	-26.75	negative	GG
NA20515	A*03:01, A*30:02, B*07:02, B*18:01, C*05:01, C*07:02	negative	-23	excluded	GG
NA20520	A*02:01, A*30:01, B*18:01, B*35:01, C*04:01, C*05:01	positive	-21.75	negative	GG
NA20527	A*29:01, A*68:01, B*07:02, B*07:05, C*07:02, C*15:05	negative	-26.75	excluded	AG
NA20530	A*03:01, A*30:01, B*07:02, B*13:02, C*06:02, C*07:02	negative	-25.5	excluded	GG
NA20531	A*02:01, A*02:01, B*35:01, B*44:02, C*04:01, C*05:01	positive	1428.25	positive	AG
NA20536	A*01:01, A*02:01, B*08:01, B*15:17, C*07:01, C*07:01	positive	549.5	positive	AG
NA20537	A*01:01, A*01:01, B*08:01, B*58:01, C*06:02, C*07:01	negative	-26.75	excluded	GG
NA20541	A*01:01, A*02:01, B*08:01, B*35:03, C*04:01, C*07:01	positive	-20.5	negative	GG
NA20542	A*03:01, A*33:01, B*07:02, B*14:02, C*07:02, C*08:02	negative	-25.5	excluded	GG
NA20543	A*01:01, A*32:01, B*08:01, B*53:01, C*04:01, C*07:01	negative	-26.75	excluded	GG
NA20585	A*03:01, A*24:02, B*07:02, B*07:02, C*07:02, C*07:02	negative	-23	excluded	AG
NA20588	A*01:01, A*02:01, B*08:01, B*51:01, C*02:02, C*07:01	positive	-21.75	negative	GG
NA20589	A*01:01, A*02:01, B*18:01, B*35:03, C*04:01, C*05:01	positive	-16.75	negative	GG
NA20756	A*02:01, A*23:01, B*49:01, B*51:01, C*07:01, C*14:02	positive	-29.25	negative	GG
NA20758	A*01:01, A*24:02, B*08:01, B*55:01, C*01:02, C*07:01	negative	12	excluded	GG
NA20759	A*02:01, A*03:01, B*18:01, B*44:03, C*07:01, C*16:01	positive	-20.5	negative	GG
NA20768	A*01:01, A*02:01, B*18:01, B*44:03, C*04:01, C*07:01	positive	-28	negative	GG
NA20769	A*02:01, A*03:01, B*15:01, B*58:01, C*03:03, C*07:18	positive	-18	negative	GG
NA20796	A*02:01, A*02:01, B*07:02, B*51:01, C*07:02, C*14:02	positive	-16.75	negative	GG
NA20798	A*01:01, A*24:02, B*07:02, B*08:01, C*07:01, C*07:02	negative	-24.25	excluded	GG
NA20800	A*01:01, A*26:01, B*37:01, B*44:03, C*06:02, C*16:01	negative	-20.5	excluded	AG
NA20802	A*01:01, A*02:01, B*08:01, B*40:01, C*03:04, C*07:01	positive	-21.75	negative	GG
NA20807	A*03:01, A*26:01, B*07:02, B*08:01, C*07:02, C*07:02	negative	-16.75	excluded	GG
NA20809	A*03:01, A*29:02, B*07:02, B*44:03, C*07:02, C*16:01	negative	-11.75	excluded	AG
NA20812	A*01:01, A*02:01, B*18:01, B*41:01, C*12:03, C*17:01	positive	1037	positive	AG
NA20813	A*24:02, A*32:01, B*07:02, B*44:02, C*05:01, C*12:03	negative	-26.75	excluded	GG
NA20815	A*03:01, A*31:01, B*35:01, B*44:02, C*04:01, C*05:01	negative	-9.25	excluded	GG

## Sheet: LB-IMMT-1S
EBV	HLA typing	HLA restriction	IFNgamma [pg/ml]	T cell recognition	SNP genotype
HG00097	A*03:01, A*24:02, B*07:02, B*07:02, C*07:02, C*07:02	positive	-58.6667	negative	GG
HG00099	A*01:01, A*68:01, B*08:01, B*44:02, C*07:01, C*07:04	negative	-75.3333	excluded	GG
HG00102	A*01:01, A*01:01, B*07:02, B*08:01, C*07:01, C*07:02	negative	-65.3333	excluded	AG
HG00103	A*02:01, A*11:01, B*35:01, B*40:01, C*03:04, C*04:01	negative	-88.6667	excluded	AG
HG00105	A*02:01, A*03:01, B*07:02, B*44:03, C*04:01, C*07:02	positive	-102	negative	GG
HG00106	A*01:01, A*11:01, B*08:01, B*35:03, C*04:01, C*07:01	negative	-82	excluded	GG
HG00108	A*03:01, A*24:02, B*35:02, B*40:01, C*03:04, C*04:01	positive	2281.33	positive	AG
HG00109	A*01:01, A*02:05, B*08:01, B*44:02, C*05:01, C*07:01	negative	-85.3333	excluded	AG
HG00110	A*02:01, A*11:01, B*44:02, B*55:01, C*03:03, C*05:01	negative	-75.3333	excluded	GG
HG00114	A*01:01, A*03:01, B*07:02, B*08:01, C*07:01, C*07:02	positive	2111.33	positive	AG
HG00116	A*01:01, A*29:02, B*07:02, B*14:02, C*07:02, C*08:02	negative	-95.3333	excluded	AG
HG00117	A*01:01, A*11:01, B*08:01, B*55:01, C*03:03, C*07:01	negative	-62	excluded	GG
HG00118	A*02:01, A*24:02, B*07:02, B*40:01, C*03:04, C*07:02	negative	-78.6667	excluded	GG
HG00119	A*03:01, A*26:01, B*35:03, B*38:01, C*04:01, C*12:03	positive	1758	positive	AA
HG00120	A*01:01, A*02:01, B*08:01, B*27:05, C*02:02, C*07:01	negative	-62	excluded	GG
HG00121	A*03:01, A*24:02, B*07:02, B*40:01, C*03:04, C*07:02	positive	-78.6667	negative	GG
HG00122	A*01:01, A*02:01, B*14:01, B*57:01, C*06:02, C*08:02	negative	41.3333	excluded	AA
HG00123	A*01:01, A*11:01, B*44:03, B*57:01, C*05:01, C*06:02	negative	464.667	excluded	AG
HG00129	A*01:01, A*02:01, B*13:02, B*35:01, C*04:01, C*06:02	negative	-78.6667	excluded	GG
HG00132	A*02:01, A*68:01, B*35:03, B*44:02, C*04:01, C*05:01	negative	-75.3333	excluded	AA
HG00133	A*02:01, A*32:01, B*44:02, B*53:01, C*04:01, C*05:01	negative	-68.6667	excluded	AG
HG00134	A*02:01, A*02:01, B*44:02, B*57:01, C*05:01, C*06:02	negative	188	excluded	AG
HG00135	A*03:01, A*03:01, B*07:02, B*07:02, C*07:02, C*07:02	positive	1954.67	positive	AG
HG00137	A*01:01, A*02:01, B*08:01, B*44:02, C*05:01, C*07:01	negative	-55.3333	excluded	AG
HG00141	A*03:01, A*24:02, B*15:01, B*35:01, C*03:03, C*04:01	positive	2318	positive	AA
HG00143	A*02:01, A*02:01, B*07:02, B*57:01, C*06:02, C*07:02	negative	-5.33333	excluded	GG
HG00145	A*01:01, A*24:02, B*07:02, B*40:01, C*03:04, C*07:02	negative	-55.3333	excluded	GG
HG00146	A*01:01, A*25:01, B*08:01, B*35:01, C*04:01, C*07:01	negative	-88.6667	excluded	AG
HG00151	A*11:01, A*30:02, B*08:01, B*55:01, C*03:03, C*07:18	negative	-82	excluded	AA
HG00154	A*02:01, A*03:01, B*35:01, B*39:01, C*04:01, C*12:03	positive	1798	positive	AG
HG00156	A*01:01, A*32:01, B*44:02, B*57:01, C*05:01, C*06:02	negative	104.667	excluded	AG
HG00157	A*02:01, A*68:01, B*07:02, B*45:01, C*03:04, C*06:02	negative	-22	excluded	AG
HG00158	A*02:01, A*32:01, B*07:02, B*56:01, C*01:02, C*07:02	negative	-75.3333	excluded	AG
HG00159	A*02:01, A*11:01, B*07:02, B*55:01, C*03:03, C*07:02	negative	-75.3333	excluded	GG
HG00160	A*02:01, A*24:02, B*13:02, B*39:06, C*06:02, C*07:02	negative	-85.3333	excluded	AG
HG00176	A*01:01, A*02:01, B*15:01, B*35:01, C*03:03, C*04:01	negative	-82	excluded	AG
HG00178	A*01:01, A*03:01, B*07:02, B*08:01, C*07:01, C*07:02	positive	2574.67	positive	AG
HG00180	A*02:01, A*03:01, B*40:02, B*41:01, C*02:02, C*07:01	positive	1914.67	positive	AA
HG00181	A*02:01, A*69:01, B*15:01, B*55:01, C*03:03, C*04:01	negative	-78.6667	excluded	AG
HG00182	A*02:01, A*32:01, B*35:01, B*44:02, C*04:01, C*05:01	negative	-72	excluded	AG
HG00189	A*02:01, A*03:01, B*07:02, B*08:01, C*07:01, C*07:02	positive	2151.33	positive	AG
HG00235	A*26:01, A*68:01, B*07:02, B*44:02, C*05:01, C*07:02	negative	-98.6667	excluded	AA
HG00236	A*03:01, A*24:02, B*07:02, B*39:06, C*07:02, C*07:02	positive	-58.6667	negative	GG
HG00238	A*02:01, A*11:01, B*51:01, B*56:01, C*01:02, C*15:02	negative	-82	excluded	GG
HG00247	A*02:01, A*03:01, B*14:02, B*15:01, C*01:02, C*08:02	positive	-72	negative	GG
HG00250	A*01:01, A*02:01, B*40:01, B*57:01, C*03:04, C*06:02	negative	111.333	excluded	AG
HG00251	A*01:01, A*02:01, B*08:01, B*39:01, C*07:01, C*07:02	negative	-85.3333	excluded	AG
HG00253	A*01:01, A*25:01, B*07:02, B*58:01, C*07:18, C*07:02	negative	164.667	excluded	AA
HG00255	A*02:01, A*29:02, B*39:01, B*44:03, C*07:02, C*16:01	negative	-95.3333	excluded	AG
HG00257	A*02:01, A*68:01, B*08:01, B*40:02, C*01:02, C*07:01	negative	-65.3333	excluded	GG
HG00263	A*03:01, A*30:04, B*07:02, B*41:01, C*07:02, C*17:01	positive	-85.3333	negative	GG
HG00264	A*02:01, A*03:01, B*27:05, B*44:02, C*02:02, C*05:01	positive	-92	negative	GG
HG00265	A*01:01, A*01:01, B*08:01, B*08:01, C*07:01, C*07:01	negative	-68.6667	excluded	GG
HG00266	A*01:01, A*03:01, B*08:01, B*35:01, C*04:01, C*07:01	positive	2251.33	positive	AG
HG00268	A*03:01, A*25:01, B*07:02, B*18:01, C*07:02, C*12:03	positive	-92	negative	GG
HG00269	A*03:01, A*03:01, B*07:02, B*35:01, C*03:04, C*04:01	positive	2414.67	positive	AA
HG00271	A*02:01, A*03:01, B*27:05, B*47:01, C*02:02, C*06:02	positive	-55.3333	negative	GG
HG00272	A*01:01, A*32:01, B*08:01, B*15:01, C*03:03, C*07:01	negative	-75.3333	excluded	AG
HG00273	A*03:01, A*11:01, B*07:02, B*35:01, C*04:01, C*07:02	positive	1731.33	positive	AA
HG00275	A*02:01, A*03:01, B*07:02, B*15:01, C*04:01, C*07:02	positive	-95.3333	negative	GG
HG00277	A*02:01, A*31:01, B*07:02, B*56:01, C*01:02, C*07:02	negative	-75.3333	excluded	AG
HG00278	A*02:01, A*02:01, B*39:01, B*51:01, C*07:02, C*15:02	negative	-62	excluded	AG
HG00280	A*02:01, A*03:01, B*08:01, B*27:05, C*01:02, C*07:01	positive	-65.3333	negative	GG
HG00282	A*02:01, A*03:01, B*07:02, B*40:01, C*03:04, C*07:02	positive	2238	positive	AG
HG00284	A*01:01, A*11:01, B*08:01, B*57:01, C*06:02, C*07:01	negative	94.6667	excluded	GG
HG00306	A*01:01, A*02:01, B*08:01, B*27:05, C*02:02, C*07:01	negative	-88.6667	excluded	AG
HG00309	A*01:01, A*03:01, B*27:05, B*35:01, C*01:02, C*04:01	positive	1508	excluded	AG
HG00310	A*03:01, A*03:01, B*07:02, B*15:01, C*03:03, C*07:02	positive	-88.6667	negative	GG
HG00311	A*03:01, A*11:01, B*07:02, B*44:02, C*03:04, C*05:01	positive	2661.33	positive	AG
HG00313	A*03:01, A*03:01, B*07:02, B*35:01, C*04:01, C*07:02	positive	2411.33	positive	AA
HG00319	A*02:01, A*03:01, B*07:02, B*56:01, C*01:02, C*03:04	positive	-98.6667	negative	GG
HG00320	A*03:01, A*30:01, B*15:01, B*35:01, C*03:03, C*03:03	positive	-75.3333	negative	GG
HG00327	A*02:01, A*02:01, B*08:01, B*44:02, C*05:01, C*07:01	negative	-65.3333	excluded	AG
HG00330	A*01:01, A*02:01, B*15:01, B*57:01, C*03:03, C*06:02	negative	-35.3333	excluded	AG
HG00331	A*02:01, A*02:01, B*15:01, B*35:01, C*03:04, C*04:01	negative	-92	excluded	AG
HG00332	A*02:01, A*03:01, B*07:02, B*35:01, C*04:01, C*07:02	positive	-78.6667	negative	GG
HG00334	A*02:01, A*32:01, B*15:01, B*39:01, C*04:01, C*07:02	negative	-62	excluded	GG
HG00335	A*01:01, A*02:01, B*15:01, B*27:05, C*02:02, C*04:01	negative	-92	excluded	AG
HG00336	A*01:01, A*03:01, B*08:01, B*35:01, C*04:01, C*07:01	positive	2344.67	positive	AG
HG00337	A*03:01, A*03:01, B*07:02, B*07:02, C*07:02, C*07:02	positive	1961.33	positive	AG
HG00338	A*03:01, A*68:01, B*35:01, B*44:02, C*04:01, C*05:01	positive	2244.67	positive	AA
HG00342	A*02:01, A*11:01, B*13:02, B*44:02, C*05:01, C*06:02	negative	-68.6667	excluded	GG
HG00345	A*01:01, A*03:01, B*08:01, B*35:01, C*04:01, C*07:01	positive	-82	negative	GG
HG00349	A*01:01, A*68:01, B*08:01, B*27:05, C*02:02, C*07:01	negative	-98.6667	excluded	AA
HG00351	A*02:01, A*24:02, B*07:02, B*38:01, C*07:02, C*12:03	negative	-92	excluded	AG
HG00356	A*01:01, A*24:02, B*08:01, B*40:01, C*03:04, C*07:01	negative	-82	excluded	GG
HG00358	A*02:01, A*03:01, B*27:05, B*47:01, C*01:02, C*06:02	positive	1411.33	positive	AG
HG00361	A*03:01, A*24:02, B*07:02, B*35:01, C*04:01, C*07:02	positive	2351.33	positive	AG
HG00366	A*02:01, A*24:02, B*07:02, B*15:01, C*03:03, C*07:02	negative	-75.3333	excluded	AA
HG00369	A*02:01, A*03:01, B*27:05, B*44:02, C*02:02, C*07:04	positive	1781.33	positive	AG
HG00373	A*01:01, A*02:01, B*15:01, B*56:01, C*01:02, C*03:03	negative	-78.6667	excluded	AG
HG00375	A*02:01, A*03:01, B*13:02, B*40:01, C*03:04, C*06:02	positive	1338	positive	AG
HG00376	A*02:01, A*03:01, B*40:01, B*51:01, C*03:04, C*14:02	positive	894.667	positive	AG
HG00378	A*02:01, A*24:02, B*35:01, B*40:01, C*03:04, C*04:01	negative	-92	excluded	AG
HG00379	A*02:01, A*03:01, B*07:02, B*44:02, C*05:01, C*07:02	positive	-75.3333	negative	GG
HG00380	A*01:01, A*03:01, B*07:02, B*08:01, C*03:04, C*07:01	positive	1594.67	positive	AG
HG00382	A*03:01, A*24:02, B*07:02, B*44:02, C*05:01, C*07:02	positive	-78.6667	negative	GG
HG00384	A*02:01, A*03:01, B*35:01, B*40:02, C*04:01, C*07:04	positive	-85.3333	negative	GG
HG01789	A*02:01, A*11:01, B*15:01, B*15:01, C*03:03, C*04:01	negative	-48.6667	excluded	AA
HG01791	A*01:01, A*25:01, B*07:02, B*08:01, C*07:01, C*07:02	negative	-88.6667	excluded	AG
HG02215	A*02:01, A*29:01, B*08:01, B*44:03, C*07:01, C*16:01	negative	-75.3333	excluded	AA
NA06985	A*03:01, A*02:01, B*07:02, B*57:01, C*07:02, C*06:02	positive	838	positive	AG
NA06994	A*02:01, A*32:01, B*40:02, B*08:01, C*02:02, C*07:01	negative	-95.3333	excluded	AA
NA07048	A*02:01, A*02:01, B*44:02, B*07:02, C*05:01, C*07:02	negative	-98.6667	excluded	GG
NA07051	A*02:01, A*68:01, B*15:01, B*07:02, C*03:03, C*07:02	negative	-58.6667	excluded	GG
NA07056	A*01:01, A*02:01, B*08:01, B*57:01, C*07:01, C*06:02	negative	241.333	excluded	AA
NA07357	A*01:01, A*24:02, B*08:01, B*39:06, C*07:01, C*07:02	negative	-85.3333	excluded	GG
NA10847	A*25:01, A*03:01, B*08:01, B*18:01, C*07:01, C*12:03	positive	2234.67	positive	AA
NA10851	A*24:02, A*01:01, B*40:01, B*08:01, C*03:04, C*07:01	negative	-92	excluded	AG
NA11831	A*01:01, A*03:01, B*08:01, B*07:02, C*07:01, C*07:02	positive	-42	negative	GG
NA11881	A*03:01, A*26:01, B*07:02, B*07:02, C*07:02, C*07:02	positive	-88.6667	negative	GG
NA11894	A*01:01, A*24:02, B*08:01, B*55:01, C*07:01, C*03:03	negative	-82	excluded	AG
NA11918	A*02:01, A*01:01, B*07:02, B*44:02, C*07:01, C*05:01	negative	-65.3333	excluded	GG
NA11930	A*02:01, A*24:02, B*13:02, B*13:02, C*06:02, C*06:02	negative	-95.3333	excluded	AG
NA11931	A*02:01, A*03:01, B*44:02, B*07:02, C*05:01, C*07:02	positive	-72	negative	GG
NA11992	A*02:01, A*01:01, B*35:01, B*08:01, C*04:01, C*07:01	negative	-98.6667	excluded	GG
NA11994	A*01:01, A*11:01, B*07:02, B*51:01, C*07:02, C*15:02	negative	-62	excluded	AG
NA11995	A*01:01, A*01:01, B*57:01, B*08:01, C*06:02, C*07:01	negative	114.667	excluded	AG
NA12004	A*24:02, A*02:01, B*07:02, B*07:02, C*07:02, C*07:02	negative	-78.6667	excluded	AG
NA12005	A*29:02, A*02:01, B*07:02, B*27:03, C*07:02, C*01:02	negative	-82	excluded	GG
NA12044	A*02:01, A*01:01, B*07:02, B*07:02, C*07:02, C*07:02	negative	-62	excluded	GG
NA12058	A*02:01, A*03:01, B*40:01, B*40:01, C*03:04, C*03:04	positive	-62	negative	GG
NA12144	A*03:01, A*02:01, B*35:01, B*44:02, C*04:01, C*07:04	positive	2208	positive	AG
NA12154	A*01:01, A*31:01, B*08:01, B*40:01, C*07:01, C*03:04	negative	88	excluded	AA
NA12155	A*01:01, A*02:01, B*08:01, B*44:02, C*07:01, C*05:01	negative	-95.3333	excluded	AG
NA12275	A*23:01, A*03:01, B*14:01, B*07:02, C*08:02, C*07:02	positive	-98.6667	negative	GG
NA12282	A*01:01, A*02:01, B*08:01, B*37:01, C*03:04, C*06:02	negative	-95.3333	excluded	AG
NA12283	A*03:01, A*02:01, B*15:01, B*57:01, C*03:03, C*06:02	positive	541.333	excluded	AG
NA12383	A*02:01, A*02:01, B*07:02, B*39:01, C*07:02, C*12:03	negative	-85.3333	excluded	GG
NA12546	A*01:01, A*24:02, B*07:02, B*57:01, C*06:02, C*07:02	negative	244.667	excluded	AG
NA12717	A*01:01, A*02:01, B*07:02, B*08:01, C*07:01, C*07:02	negative	-85.3333	excluded	GG
NA12718	A*03:01, A*11:01, B*07:02, B*44:03, C*07:02, C*04:09	positive	2021.33	positive	AG
NA12749	A*02:01, A*03:01, B*35:01, B*44:02, C*04:01, C*05:01	positive	-55.3333	negative	GG
NA12750	A*02:01, A*31:01, B*07:02, B*15:01, C*03:03, C*07:02	negative	-88.6667	excluded	AG
NA12751	A*01:01, A*02:01, B*07:02, B*08:01, C*07:01, C*07:02	negative	-95.3333	excluded	AG
NA12761	A*01:01, A*24:02, B*07:02, B*08:01, C*07:01, C*07:02	negative	-92	excluded	AG
NA12763	A*01:01, A*03:01, B*07:02, B*08:01, C*07:01, C*07:02	positive	1118	positive	AG
NA12777	A*03:01, A*23:01, B*07:02, B*44:03, C*04:09, C*07:02	positive	-75.3333	negative	GG
NA12814	A*02:01, A*03:01, B*07:02, B*07:02, C*07:02, C*07:02	positive	1908	positive	AA
NA12815	A*01:01, A*24:02, B*08:01, B*55:01, C*07:01, C*07:02	negative	-85.3333	excluded	AG
NA12827	A*01:01, A*02:01, B*35:41, B*37:01, C*04:01, C*06:02	negative	-95.3333	excluded	GG
NA12829	A*02:01, A*24:02, B*07:02, B*44:02, C*05:01, C*07:02	negative	-85.3333	excluded	AG
NA12843	A*03:01, A*03:01, B*07:02, B*07:02, C*07:02, C*07:02	positive	2764.67	positive	AA
NA12872	A*01:01, A*03:01, B*08:01, B*14:02, C*07:01, C*08:02	positive	1148	positive	AG
NA12873	A*03:01, A*24:02, B*07:02, B*39:06, C*07:02, C*07:02	positive	-78.6667	negative	GG
NA12890	A*02:01, A*03:01, B*15:01, B*44:03, C*03:04, C*16:01	positive	-65.3333	negative	GG
NA18488	A*02:01, A*30:01, B*42:01, B*44:03, C*04:01, C*17:01	negative	-52	excluded	GG
NA18505	A*26:01, A*74:01, B*15:03, B*53:01, C*02:02, C*07:01	negative	-82	excluded	GG
NA18519	A*36:01, A*66:02, B*53:01, B*58:01, C*04:01, C*07:18	negative	121.333	excluded	GG
NA18908	A*30:01, A*74:01, B*08:01, B*42:01, C*07:18, C*17:01	negative	-75.3333	excluded	GG
NA18934	A*36:01, A*68:02, B*15:10, B*35:01, C*03:04, C*04:01	negative	-85.3333	excluded	GG
NA19099	A*23:01, A*36:01, B*07:02, B*07:02, C*07:02, C*15:05	negative	-55.3333	excluded	GG
NA19116	A*23:01, A*33:03, B*07:02, B*39:03, C*07:01, C*07:02	negative	-85.3333	excluded	GG
NA19137	A*02:01, A*30:01, B*07:02, B*45:01, C*07:02, C*16:01	negative	-88.6667	excluded	GG
NA19138	A*02:01, A*23:01, B*07:02, B*58:01, C*07:01, C*07:02	negative	81.3333	excluded	GG
NA19189	A*01:01, A*30:01, B*42:01, B*58:01, C*03:02, C*17:01	negative	171.333	excluded	GG
NA19200	A*23:01, A*30:02, B*07:02, B*52:01, C*07:02, C*16:01	negative	-78.6667	excluded	GG
NA19206	A*01:01, A*02:01, B*42:01, B*53:01, C*04:01, C*17:01	negative	-85.3333	excluded	AG
NA19207	A*30:02, A*68:02, B*08:01, B*15:10, C*03:02, C*07:01	negative	-55.3333	excluded	GG
NA19223	A*30:01, A*33:03, B*41:04, B*42:01, C*17:01, C*17:01	negative	-78.6667	excluded	GG
NA19235	A*36:01, A*74:01, B*07:02, B*08:01, C*03:04, C*15:05	negative	-88.6667	excluded	GG
NA20503	A*01:01, A*02:01, B*35:01, B*35:01, C*04:01, C*04:01	negative	-102	excluded	AA
NA20506	A*01:01, A*02:01, B*08:01, B*18:01, C*07:01, C*12:03	negative	-78.6667	excluded	GG
NA20514	A*02:01, A*24:02, B*18:01, B*57:01, C*05:01, C*06:02	negative	181.333	excluded	GG
NA20515	A*03:01, A*30:02, B*07:02, B*18:01, C*05:01, C*07:02	positive	1698	positive	AG
NA20520	A*02:01, A*30:01, B*18:01, B*35:01, C*04:01, C*05:01	negative	-85.3333	excluded	AG
NA20527	A*29:01, A*68:01, B*07:02, B*07:05, C*07:02, C*15:05	negative	-75.3333	excluded	AG
NA20530	A*03:01, A*30:01, B*07:02, B*13:02, C*06:02, C*07:02	positive	-88.6667	negative	GG
NA20531	A*02:01, A*02:01, B*35:01, B*44:02, C*04:01, C*05:01	negative	-68.6667	excluded	GG
NA20536	A*01:01, A*02:01, B*08:01, B*15:17, C*07:01, C*07:01	negative	-72	excluded	AA
NA20537	A*01:01, A*01:01, B*08:01, B*58:01, C*06:02, C*07:01	negative	578	excluded	AA
NA20541	A*01:01, A*02:01, B*08:01, B*35:03, C*04:01, C*07:01	negative	21.3333	excluded	AG
NA20542	A*03:01, A*33:01, B*07:02, B*14:02, C*07:02, C*08:02	positive	1691.33	positive	AG
NA20543	A*01:01, A*32:01, B*08:01, B*53:01, C*04:01, C*07:01	negative	-68.6667	excluded	AG
NA20585	A*03:01, A*24:02, B*07:02, B*07:02, C*07:02, C*07:02	positive	-52	negative	GG
NA20588	A*01:01, A*02:01, B*08:01, B*51:01, C*02:02, C*07:01	negative	-15.3333	excluded	AA
NA20589	A*01:01, A*02:01, B*18:01, B*35:03, C*04:01, C*05:01	negative	-82	excluded	GG
NA20756	A*02:01, A*23:01, B*49:01, B*51:01, C*07:01, C*14:02	negative	-78.6667	excluded	AG
NA20758	A*01:01, A*24:02, B*08:01, B*55:01, C*01:02, C*07:01	negative	-88.6667	excluded	AG
NA20759	A*02:01, A*03:01, B*18:01, B*44:03, C*07:01, C*16:01	positive	1358	positive	AG
NA20768	A*01:01, A*02:01, B*18:01, B*44:03, C*04:01, C*07:01	negative	-78.6667	excluded	AG
NA20769	A*02:01, A*03:01, B*15:01, B*58:01, C*03:03, C*07:18	positive	408	excluded	GG
NA20796	A*02:01, A*02:01, B*07:02, B*51:01, C*07:02, C*14:02	negative	-82	excluded	AG
NA20798	A*01:01, A*24:02, B*07:02, B*08:01, C*07:01, C*07:02	negative	-75.3333	excluded	GG
NA20800	A*01:01, A*26:01, B*37:01, B*44:03, C*06:02, C*16:01	negative	-78.6667	excluded	AG
NA20802	A*01:01, A*02:01, B*08:01, B*40:01, C*03:04, C*07:01	negative	-65.3333	excluded	AG
NA20807	A*03:01, A*26:01, B*07:02, B*08:01, C*07:02, C*07:02	positive	1844.67	positive	AA
NA20809	A*03:01, A*29:02, B*07:02, B*44:03, C*07:02, C*16:01	positive	-95.3333	negative	GG
NA20812	A*01:01, A*02:01, B*18:01, B*41:01, C*12:03, C*17:01	negative	-92	excluded	AG
NA20813	A*24:02, A*32:01, B*07:02, B*44:02, C*05:01, C*12:03	negative	-72	excluded	AA
NA20815	A*03:01, A*31:01, B*35:01, B*44:02, C*04:01, C*05:01	positive	1504.67	positive	AG

## Sheet: LB-YIPF1-1T
EBV	HLA typing	HLA restriction	IFNgamma [pg/ml]	T cell recognition	SNP genotype
HG00097	A*03:01, A*24:02, B*07:02, B*07:02, C*07:02, C*07:02	positive	30.25	negative	AA
HG00099	A*01:01, A*68:01, B*08:01, B*44:02, C*07:01, C*07:04	negative	-6.625	excluded	AG
HG00102	A*01:01, A*01:01, B*07:02, B*08:01, C*07:01, C*07:02	positive	1483.38	positive	GG
HG00103	A*02:01, A*11:01, B*35:01, B*40:01, C*03:04, C*04:01	negative	24.75	excluded	AA
HG00105	A*02:01, A*03:01, B*07:02, B*44:03, C*04:01, C*07:02	positive	1702.62	positive	GG
HG00106	A*01:01, A*11:01, B*08:01, B*35:03, C*04:01, C*07:01	negative	2.75	excluded	AG
HG00108	A*03:01, A*24:02, B*35:02, B*40:01, C*03:04, C*04:01	negative	16.5	excluded	AG
HG00109	A*01:01, A*02:05, B*08:01, B*44:02, C*05:01, C*07:01	negative	14.25	excluded	AG
HG00110	A*02:01, A*11:01, B*44:02, B*55:01, C*03:03, C*05:01	negative	-11.5	excluded	AA
HG00114	A*01:01, A*03:01, B*07:02, B*08:01, C*07:01, C*07:02	positive	1770.25	positive	AG
HG00116	A*01:01, A*29:02, B*07:02, B*14:02, C*07:02, C*08:02	positive	1806.25	positive	GG
HG00117	A*01:01, A*11:01, B*08:01, B*55:01, C*03:03, C*07:01	negative	46.625	excluded	GG
HG00118	A*02:01, A*24:02, B*07:02, B*40:01, C*03:04, C*07:02	positive	1519.38	positive	GG
HG00119	A*03:01, A*26:01, B*35:03, B*38:01, C*04:01, C*12:03	negative	19.625	excluded	AG
HG00120	A*01:01, A*02:01, B*08:01, B*27:05, C*02:02, C*07:01	negative	179.5	excluded	AG
HG00121	A*03:01, A*24:02, B*07:02, B*40:01, C*03:04, C*07:02	positive	1743.12	positive	GG
HG00122	A*01:01, A*02:01, B*14:01, B*57:01, C*06:02, C*08:02	negative	-12.375	excluded	AG
HG00123	A*01:01, A*11:01, B*44:03, B*57:01, C*05:01, C*06:02	negative	29.5	excluded	AG
HG00129	A*01:01, A*02:01, B*13:02, B*35:01, C*04:01, C*06:02	negative	-1.75	excluded	GG
HG00132	A*02:01, A*68:01, B*35:03, B*44:02, C*04:01, C*05:01	negative	14.875	excluded	AG
HG00133	A*02:01, A*32:01, B*44:02, B*53:01, C*04:01, C*05:01	negative	18.625	excluded	AG
HG00134	A*02:01, A*02:01, B*44:02, B*57:01, C*05:01, C*06:02	negative	11.5	excluded	AG
HG00135	A*03:01, A*03:01, B*07:02, B*07:02, C*07:02, C*07:02	positive	18.625	negative	AA
HG00137	A*01:01, A*02:01, B*08:01, B*44:02, C*05:01, C*07:01	negative	-23.625	excluded	AG
HG00141	A*03:01, A*24:02, B*15:01, B*35:01, C*03:03, C*04:01	negative	15.375	excluded	GG
HG00143	A*02:01, A*02:01, B*07:02, B*57:01, C*06:02, C*07:02	positive	1655.12	positive	AG
HG00145	A*01:01, A*24:02, B*07:02, B*40:01, C*03:04, C*07:02	positive	1643.5	positive	AG
HG00146	A*01:01, A*25:01, B*08:01, B*35:01, C*04:01, C*07:01	negative	15.75	excluded	AG
HG00151	A*11:01, A*30:02, B*08:01, B*55:01, C*03:03, C*07:18	negative	9	excluded	AA
HG00154	A*02:01, A*03:01, B*35:01, B*39:01, C*04:01, C*12:03	negative	-1	excluded	AG
HG00156	A*01:01, A*32:01, B*44:02, B*57:01, C*05:01, C*06:02	negative	29.25	excluded	GG
HG00157	A*02:01, A*68:01, B*07:02, B*45:01, C*03:04, C*06:02	positive	1742.12	positive	GG
HG00158	A*02:01, A*32:01, B*07:02, B*56:01, C*01:02, C*07:02	positive	1075.62	positive	AG
HG00159	A*02:01, A*11:01, B*07:02, B*55:01, C*03:03, C*07:02	positive	1562.25	positive	AG
HG00160	A*02:01, A*24:02, B*13:02, B*39:06, C*06:02, C*07:02	negative	-3.125	excluded	AG
HG00176	A*01:01, A*02:01, B*15:01, B*35:01, C*03:03, C*04:01	negative	25	excluded	GG
HG00178	A*01:01, A*03:01, B*07:02, B*08:01, C*07:01, C*07:02	positive	1687.75	positive	AG
HG00180	A*02:01, A*03:01, B*40:02, B*41:01, C*02:02, C*07:01	negative	48.5	excluded	AG
HG00181	A*02:01, A*69:01, B*15:01, B*55:01, C*03:03, C*04:01	negative	57.75	excluded	AG
HG00182	A*02:01, A*32:01, B*35:01, B*44:02, C*04:01, C*05:01	negative	5.875	excluded	AG
HG00189	A*02:01, A*03:01, B*07:02, B*08:01, C*07:01, C*07:02	positive	1648.38	positive	AG
HG00235	A*26:01, A*68:01, B*07:02, B*44:02, C*05:01, C*07:02	positive	-4.5	negative	AA
HG00236	A*03:01, A*24:02, B*07:02, B*39:06, C*07:02, C*07:02	positive	23.125	negative	AA
HG00238	A*02:01, A*11:01, B*51:01, B*56:01, C*01:02, C*15:02	negative	9.25	excluded	AA
HG00247	A*02:01, A*03:01, B*14:02, B*15:01, C*01:02, C*08:02	negative	1.25	excluded	AG
HG00250	A*01:01, A*02:01, B*40:01, B*57:01, C*03:04, C*06:02	negative	0.75	excluded	GG
HG00251	A*01:01, A*02:01, B*08:01, B*39:01, C*07:01, C*07:02	negative	12.625	excluded	AA
HG00253	A*01:01, A*25:01, B*07:02, B*58:01, C*07:18, C*07:02	positive	1384.5	positive	GG
HG00255	A*02:01, A*29:02, B*39:01, B*44:03, C*07:02, C*16:01	negative	-12	excluded	GG
HG00257	A*02:01, A*68:01, B*08:01, B*40:02, C*01:02, C*07:01	negative	11.5	excluded	AG
HG00263	A*03:01, A*30:04, B*07:02, B*41:01, C*07:02, C*17:01	positive	43.5	negative	AA
HG00264	A*02:01, A*03:01, B*27:05, B*44:02, C*02:02, C*05:01	negative	-1.75	excluded	AG
HG00265	A*01:01, A*01:01, B*08:01, B*08:01, C*07:01, C*07:01	negative	14.125	excluded	AA
HG00266	A*01:01, A*03:01, B*08:01, B*35:01, C*04:01, C*07:01	negative	19	excluded	AG
HG00268	A*03:01, A*25:01, B*07:02, B*18:01, C*07:02, C*12:03	positive	1807.12	positive	AG
HG00269	A*03:01, A*03:01, B*07:02, B*35:01, C*03:04, C*04:01	positive	1901.75	positive	GG
HG00271	A*02:01, A*03:01, B*27:05, B*47:01, C*02:02, C*06:02	negative	15.625	excluded	AG
HG00272	A*01:01, A*32:01, B*08:01, B*15:01, C*03:03, C*07:01	negative	-2.25	excluded	AG
HG00273	A*03:01, A*11:01, B*07:02, B*35:01, C*04:01, C*07:02	positive	1817.25	positive	GG
HG00275	A*02:01, A*03:01, B*07:02, B*15:01, C*04:01, C*07:02	positive	1766.75	positive	AG
HG00277	A*02:01, A*31:01, B*07:02, B*56:01, C*01:02, C*07:02	positive	87.25	negative	AA
HG00278	A*02:01, A*02:01, B*39:01, B*51:01, C*07:02, C*15:02	negative	17.125	excluded	AA
HG00280	A*02:01, A*03:01, B*08:01, B*27:05, C*01:02, C*07:01	negative	30.875	excluded	GG
HG00282	A*02:01, A*03:01, B*07:02, B*40:01, C*03:04, C*07:02	positive	1647.25	positive	GG
HG00284	A*01:01, A*11:01, B*08:01, B*57:01, C*06:02, C*07:01	negative	44.25	excluded	GG
HG00306	A*01:01, A*02:01, B*08:01, B*27:05, C*02:02, C*07:01	negative	18.125	excluded	AG
HG00309	A*01:01, A*03:01, B*27:05, B*35:01, C*01:02, C*04:01	negative	55.75	excluded	AG
HG00310	A*03:01, A*03:01, B*07:02, B*15:01, C*03:03, C*07:02	positive	1644	positive	AG
HG00311	A*03:01, A*11:01, B*07:02, B*44:02, C*03:04, C*05:01	positive	1613.25	positive	AG
HG00313	A*03:01, A*03:01, B*07:02, B*35:01, C*04:01, C*07:02	positive	1542.25	positive	AG
HG00319	A*02:01, A*03:01, B*07:02, B*56:01, C*01:02, C*03:04	positive	1723.75	positive	AG
HG00320	A*03:01, A*30:01, B*15:01, B*35:01, C*03:03, C*03:03	negative	-5.25	excluded	AA
HG00327	A*02:01, A*02:01, B*08:01, B*44:02, C*05:01, C*07:01	negative	-7.5	excluded	GG
HG00330	A*01:01, A*02:01, B*15:01, B*57:01, C*03:03, C*06:02	negative	-21.25	excluded	AG
HG00331	A*02:01, A*02:01, B*15:01, B*35:01, C*03:04, C*04:01	negative	18.875	excluded	AG
HG00332	A*02:01, A*03:01, B*07:02, B*35:01, C*04:01, C*07:02	positive	1703.25	positive	GG
HG00334	A*02:01, A*32:01, B*15:01, B*39:01, C*04:01, C*07:02	negative	-28.875	excluded	GG
HG00335	A*01:01, A*02:01, B*15:01, B*27:05, C*02:02, C*04:01	negative	8.375	excluded	GG
HG00336	A*01:01, A*03:01, B*08:01, B*35:01, C*04:01, C*07:01	negative	13.5	excluded	AG
HG00337	A*03:01, A*03:01, B*07:02, B*07:02, C*07:02, C*07:02	positive	1766.12	positive	AG
HG00338	A*03:01, A*68:01, B*35:01, B*44:02, C*04:01, C*05:01	negative	7.625	excluded	AA
HG00342	A*02:01, A*11:01, B*13:02, B*44:02, C*05:01, C*06:02	negative	15.625	excluded	GG
HG00345	A*01:01, A*03:01, B*08:01, B*35:01, C*04:01, C*07:01	negative	15.125	excluded	AG
HG00349	A*01:01, A*68:01, B*08:01, B*27:05, C*02:02, C*07:01	negative	8.5	excluded	AG
HG00351	A*02:01, A*24:02, B*07:02, B*38:01, C*07:02, C*12:03	positive	1598.5	positive	AG
HG00356	A*01:01, A*24:02, B*08:01, B*40:01, C*03:04, C*07:01	negative	6.5	excluded	AG
HG00358	A*02:01, A*03:01, B*27:05, B*47:01, C*01:02, C*06:02	negative	40.75	excluded	AG
HG00361	A*03:01, A*24:02, B*07:02, B*35:01, C*04:01, C*07:02	positive	1588.75	positive	GG
HG00366	A*02:01, A*24:02, B*07:02, B*15:01, C*03:03, C*07:02	positive	3.25	negative	AA
HG00369	A*02:01, A*03:01, B*27:05, B*44:02, C*02:02, C*07:04	negative	118	excluded	GG
HG00373	A*01:01, A*02:01, B*15:01, B*56:01, C*01:02, C*03:03	negative	12.5	excluded	GG
HG00375	A*02:01, A*03:01, B*13:02, B*40:01, C*03:04, C*06:02	negative	-6.375	excluded	AG
HG00376	A*02:01, A*03:01, B*40:01, B*51:01, C*03:04, C*14:02	negative	260	excluded	AA
HG00378	A*02:01, A*24:02, B*35:01, B*40:01, C*03:04, C*04:01	negative	-15.125	excluded	AG
HG00379	A*02:01, A*03:01, B*07:02, B*44:02, C*05:01, C*07:02	positive	3.125	negative	AA
HG00380	A*01:01, A*03:01, B*07:02, B*08:01, C*03:04, C*07:01	positive	1685.62	positive	AG
HG00382	A*03:01, A*24:02, B*07:02, B*44:02, C*05:01, C*07:02	positive	1606.5	positive	GG
HG00384	A*02:01, A*03:01, B*35:01, B*40:02, C*04:01, C*07:04	negative	15	excluded	AA
HG01789	A*02:01, A*11:01, B*15:01, B*15:01, C*03:03, C*04:01	negative	34.75	excluded	AG
HG01791	A*01:01, A*25:01, B*07:02, B*08:01, C*07:01, C*07:02	positive	1511.12	positive	AG
HG02215	A*02:01, A*29:01, B*08:01, B*44:03, C*07:01, C*16:01	negative	116.375	excluded	AG
NA06985	A*03:01, A*02:01, B*07:02, B*57:01, C*07:02, C*06:02	positive	1376.62	positive	AG
NA06994	A*02:01, A*32:01, B*40:02, B*08:01, C*02:02, C*07:01	negative	17.75	excluded	GG
NA07048	A*02:01, A*02:01, B*44:02, B*07:02, C*05:01, C*07:02	positive	39.125	negative	AA
NA07051	A*02:01, A*68:01, B*15:01, B*07:02, C*03:03, C*07:02	positive	1787.88	positive	GG
NA07056	A*01:01, A*02:01, B*08:01, B*57:01, C*07:01, C*06:02	negative	-2.375	excluded	AG
NA07357	A*01:01, A*24:02, B*08:01, B*39:06, C*07:01, C*07:02	negative	2	excluded	AG
NA10847	A*25:01, A*03:01, B*08:01, B*18:01, C*07:01, C*12:03	negative	1.125	excluded	GG
NA10851	A*24:02, A*01:01, B*40:01, B*08:01, C*03:04, C*07:01	negative	18.625	excluded	AG
NA11831	A*01:01, A*03:01, B*08:01, B*07:02, C*07:01, C*07:02	positive	1643.62	positive	AG
NA11881	A*03:01, A*26:01, B*07:02, B*07:02, C*07:02, C*07:02	positive	1662.38	positive	GG
NA11894	A*01:01, A*24:02, B*08:01, B*55:01, C*07:01, C*03:03	negative	30.5	excluded	AA
NA11918	A*02:01, A*01:01, B*07:02, B*44:02, C*07:01, C*05:01	positive	1749.88	positive	GG
NA11930	A*02:01, A*24:02, B*13:02, B*13:02, C*06:02, C*06:02	negative	5.5	excluded	AG
NA11931	A*02:01, A*03:01, B*44:02, B*07:02, C*05:01, C*07:02	positive	1736.88	positive	GG
NA11992	A*02:01, A*01:01, B*35:01, B*08:01, C*04:01, C*07:01	negative	-5.5	excluded	AA
NA11994	A*01:01, A*11:01, B*07:02, B*51:01, C*07:02, C*15:02	positive	1508.25	positive	AG
NA11995	A*01:01, A*01:01, B*57:01, B*08:01, C*06:02, C*07:01	negative	-6.25	excluded	AA
NA12004	A*24:02, A*02:01, B*07:02, B*07:02, C*07:02, C*07:02	positive	1678.62	positive	GG
NA12005	A*29:02, A*02:01, B*07:02, B*27:03, C*07:02, C*01:02	positive	23.75	negative	AA
NA12044	A*02:01, A*01:01, B*07:02, B*07:02, C*07:02, C*07:02	positive	1462.62	positive	GG
NA12058	A*02:01, A*03:01, B*40:01, B*40:01, C*03:04, C*03:04	negative	7.5	excluded	AG
NA12144	A*03:01, A*02:01, B*35:01, B*44:02, C*04:01, C*07:04	negative	3.625	excluded	AA
NA12154	A*01:01, A*31:01, B*08:01, B*40:01, C*07:01, C*03:04	negative	-13.75	excluded	AA
NA12155	A*01:01, A*02:01, B*08:01, B*44:02, C*07:01, C*05:01	negative	0.375	excluded	AA
NA12275	A*23:01, A*03:01, B*14:01, B*07:02, C*08:02, C*07:02	positive	1496.38	positive	AG
NA12282	A*01:01, A*02:01, B*08:01, B*37:01, C*03:04, C*06:02	negative	-22.625	excluded	GG
NA12283	A*03:01, A*02:01, B*15:01, B*57:01, C*03:03, C*06:02	negative	-2.625	excluded	AG
NA12383	A*02:01, A*02:01, B*07:02, B*39:01, C*07:02, C*12:03	positive	14.125	negative	AA
NA12546	A*01:01, A*24:02, B*07:02, B*57:01, C*06:02, C*07:02	positive	1647.25	positive	AG
NA12717	A*01:01, A*02:01, B*07:02, B*08:01, C*07:01, C*07:02	positive	1658.88	positive	AG
NA12718	A*03:01, A*11:01, B*07:02, B*44:03, C*07:02, C*04:09	positive	21	negative	AA
NA12749	A*02:01, A*03:01, B*35:01, B*44:02, C*04:01, C*05:01	negative	12.75	excluded	AA
NA12750	A*02:01, A*31:01, B*07:02, B*15:01, C*03:03, C*07:02	positive	1695.25	positive	AG
NA12751	A*01:01, A*02:01, B*07:02, B*08:01, C*07:01, C*07:02	positive	99.875	negative	AA
NA12761	A*01:01, A*24:02, B*07:02, B*08:01, C*07:01, C*07:02	positive	1663.62	positive	GG
NA12763	A*01:01, A*03:01, B*07:02, B*08:01, C*07:01, C*07:02	positive	1491.88	positive	GG
NA12777	A*03:01, A*23:01, B*07:02, B*44:03, C*04:09, C*07:02	positive	1627.38	positive	AG
NA12814	A*02:01, A*03:01, B*07:02, B*07:02, C*07:02, C*07:02	positive	1741	positive	GG
NA12815	A*01:01, A*24:02, B*08:01, B*55:01, C*07:01, C*07:02	negative	7	excluded	AG
NA12827	A*01:01, A*02:01, B*35:41, B*37:01, C*04:01, C*06:02	negative	44.375	excluded	AA
NA12829	A*02:01, A*24:02, B*07:02, B*44:02, C*05:01, C*07:02	positive	1543.12	positive	AG
NA12843	A*03:01, A*03:01, B*07:02, B*07:02, C*07:02, C*07:02	positive	1749.88	positive	AG
NA12872	A*01:01, A*03:01, B*08:01, B*14:02, C*07:01, C*08:02	negative	24.25	excluded	AG
NA12873	A*03:01, A*24:02, B*07:02, B*39:06, C*07:02, C*07:02	positive	1660.5	positive	GG
NA12890	A*02:01, A*03:01, B*15:01, B*44:03, C*03:04, C*16:01	negative	-11.75	excluded	AA
NA18488	A*02:01, A*30:01, B*42:01, B*44:03, C*04:01, C*17:01	negative	0.125	excluded	GG
NA18505	A*26:01, A*74:01, B*15:03, B*53:01, C*02:02, C*07:01	negative	-6.375	excluded	AG
NA18519	A*36:01, A*66:02, B*53:01, B*58:01, C*04:01, C*07:18	negative	100.875	excluded	GG
NA18908	A*30:01, A*74:01, B*08:01, B*42:01, C*07:18, C*17:01	negative	8.875	excluded	AG
NA18934	A*36:01, A*68:02, B*15:10, B*35:01, C*03:04, C*04:01	negative	11.5	excluded	GG
NA19099	A*23:01, A*36:01, B*07:02, B*07:02, C*07:02, C*15:05	positive	1664.5	positive	GG
NA19116	A*23:01, A*33:03, B*07:02, B*39:03, C*07:01, C*07:02	positive	1662.38	positive	GG
NA19137	A*02:01, A*30:01, B*07:02, B*45:01, C*07:02, C*16:01	positive	1563.62	positive	GG
NA19138	A*02:01, A*23:01, B*07:02, B*58:01, C*07:01, C*07:02	positive	43.375	negative	AA
NA19189	A*01:01, A*30:01, B*42:01, B*58:01, C*03:02, C*17:01	negative	29.75	excluded	AG
NA19200	A*23:01, A*30:02, B*07:02, B*52:01, C*07:02, C*16:01	positive	1560	positive	AG
NA19206	A*01:01, A*02:01, B*42:01, B*53:01, C*04:01, C*17:01	negative	6.5	excluded	AG
NA19207	A*30:02, A*68:02, B*08:01, B*15:10, C*03:02, C*07:01	negative	3.75	excluded	AG
NA19223	A*30:01, A*33:03, B*41:04, B*42:01, C*17:01, C*17:01	negative	115.25	excluded	AA
NA19235	A*36:01, A*74:01, B*07:02, B*08:01, C*03:04, C*15:05	positive	1633	positive	AG
NA20503	A*01:01, A*02:01, B*35:01, B*35:01, C*04:01, C*04:01	negative	16.75	excluded	AG
NA20506	A*01:01, A*02:01, B*08:01, B*18:01, C*07:01, C*12:03	negative	94	excluded	AG
NA20514	A*02:01, A*24:02, B*18:01, B*57:01, C*05:01, C*06:02	negative	86.875	excluded	AG
NA20515	A*03:01, A*30:02, B*07:02, B*18:01, C*05:01, C*07:02	positive	1649.25	positive	AG
NA20520	A*02:01, A*30:01, B*18:01, B*35:01, C*04:01, C*05:01	negative	22.25	excluded	AA
NA20527	A*29:01, A*68:01, B*07:02, B*07:05, C*07:02, C*15:05	positive	1485.62	positive	GG
NA20530	A*03:01, A*30:01, B*07:02, B*13:02, C*06:02, C*07:02	positive	10.125	negative	AA
NA20531	A*02:01, A*02:01, B*35:01, B*44:02, C*04:01, C*05:01	negative	27.625	excluded	AG
NA20536	A*01:01, A*02:01, B*08:01, B*15:17, C*07:01, C*07:01	negative	498.25	excluded	GG
NA20537	A*01:01, A*01:01, B*08:01, B*58:01, C*06:02, C*07:01	negative	8.75	excluded	AA
NA20541	A*01:01, A*02:01, B*08:01, B*35:03, C*04:01, C*07:01	negative	-19.875	excluded	AG
NA20542	A*03:01, A*33:01, B*07:02, B*14:02, C*07:02, C*08:02	positive	1697	positive	AG
NA20543	A*01:01, A*32:01, B*08:01, B*53:01, C*04:01, C*07:01	negative	6.5	excluded	AG
NA20585	A*03:01, A*24:02, B*07:02, B*07:02, C*07:02, C*07:02	positive	37.25	negative	AA
NA20588	A*01:01, A*02:01, B*08:01, B*51:01, C*02:02, C*07:01	negative	-12.5	excluded	AA
NA20589	A*01:01, A*02:01, B*18:01, B*35:03, C*04:01, C*05:01	negative	-14.75	excluded	AG
NA20756	A*02:01, A*23:01, B*49:01, B*51:01, C*07:01, C*14:02	negative	99.875	excluded	AG
NA20758	A*01:01, A*24:02, B*08:01, B*55:01, C*01:02, C*07:01	negative	-5.25	excluded	AG
NA20759	A*02:01, A*03:01, B*18:01, B*44:03, C*07:01, C*16:01	negative	-12.125	excluded	GG
NA20768	A*01:01, A*02:01, B*18:01, B*44:03, C*04:01, C*07:01	negative	31.25	excluded	AG
NA20769	A*02:01, A*03:01, B*15:01, B*58:01, C*03:03, C*07:18	negative	4.625	excluded	AG
NA20796	A*02:01, A*02:01, B*07:02, B*51:01, C*07:02, C*14:02	positive	7.625	negative	AA
NA20798	A*01:01, A*24:02, B*07:02, B*08:01, C*07:01, C*07:02	positive	1650	positive	GG
NA20800	A*01:01, A*26:01, B*37:01, B*44:03, C*06:02, C*16:01	negative	2.875	excluded	AG
NA20802	A*01:01, A*02:01, B*08:01, B*40:01, C*03:04, C*07:01	negative	11.625	excluded	AA
NA20807	A*03:01, A*26:01, B*07:02, B*08:01, C*07:02, C*07:02	positive	1653.5	positive	AG
NA20809	A*03:01, A*29:02, B*07:02, B*44:03, C*07:02, C*16:01	positive	1150.5	positive	AG
NA20812	A*01:01, A*02:01, B*18:01, B*41:01, C*12:03, C*17:01	negative	-6.5	excluded	GG
NA20813	A*24:02, A*32:01, B*07:02, B*44:02, C*05:01, C*12:03	positive	1796.25	positive	AG
NA20815	A*03:01, A*31:01, B*35:01, B*44:02, C*04:01, C*05:01	negative	-0.25	excluded	AG

## Sheet: LB-STK32C-1R
EBV	HLA typing	HLA restriction	IFNgamma [pg/ml]	T cell recognition	SNP genotype
HG00097	A*03:01, A*24:02, B*07:02, B*07:02, C*07:02, C*07:02	negative	195.25	excluded	CC
HG00099	A*01:01, A*68:01, B*08:01, B*44:02, C*07:01, C*07:04	positive	143.125	negative	CC
HG00102	A*01:01, A*01:01, B*07:02, B*08:01, C*07:01, C*07:02	positive	80.625	negative	CC
HG00103	A*02:01, A*11:01, B*35:01, B*40:01, C*03:04, C*04:01	negative	98.25	excluded	GC
HG00105	A*02:01, A*03:01, B*07:02, B*44:03, C*04:01, C*07:02	negative	91.125	excluded	GC
HG00106	A*01:01, A*11:01, B*08:01, B*35:03, C*04:01, C*07:01	positive	219.875	negative	CC
HG00108	A*03:01, A*24:02, B*35:02, B*40:01, C*03:04, C*04:01	negative	17.4	excluded	GG
HG00109	A*01:01, A*02:05, B*08:01, B*44:02, C*05:01, C*07:01	positive	1388.5	positive	CC
HG00110	A*02:01, A*11:01, B*44:02, B*55:01, C*03:03, C*05:01	negative	124.75	excluded	GG
HG00114	A*01:01, A*03:01, B*07:02, B*08:01, C*07:01, C*07:02	positive	103.25	negative	CC
HG00116	A*01:01, A*29:02, B*07:02, B*14:02, C*07:02, C*08:02	negative	-7.875	excluded	CC
HG00117	A*01:01, A*11:01, B*08:01, B*55:01, C*03:03, C*07:01	positive	130.613	negative	GC
HG00118	A*02:01, A*24:02, B*07:02, B*40:01, C*03:04, C*07:02	negative	66.825	excluded	GC
HG00119	A*03:01, A*26:01, B*35:03, B*38:01, C*04:01, C*12:03	negative	159	excluded	GC
HG00120	A*01:01, A*02:01, B*08:01, B*27:05, C*02:02, C*07:01	positive	1901.62	positive	GG
HG00121	A*03:01, A*24:02, B*07:02, B*40:01, C*03:04, C*07:02	negative	27.575	excluded	GC
HG00122	A*01:01, A*02:01, B*14:01, B*57:01, C*06:02, C*08:02	negative	276	excluded	GG
HG00123	A*01:01, A*11:01, B*44:03, B*57:01, C*05:01, C*06:02	negative	29.3	excluded	CC
HG00129	A*01:01, A*02:01, B*13:02, B*35:01, C*04:01, C*06:02	negative	36.55	excluded	CC
HG00132	A*02:01, A*68:01, B*35:03, B*44:02, C*04:01, C*05:01	negative	12.8375	excluded	GC
HG00133	A*02:01, A*32:01, B*44:02, B*53:01, C*04:01, C*05:01	negative	9.6625	excluded	GG
HG00134	A*02:01, A*02:01, B*44:02, B*57:01, C*05:01, C*06:02	negative	116.75	excluded	CC
HG00135	A*03:01, A*03:01, B*07:02, B*07:02, C*07:02, C*07:02	negative	73	excluded	CC
HG00137	A*01:01, A*02:01, B*08:01, B*44:02, C*05:01, C*07:01	positive	160.375	negative	GC
HG00141	A*03:01, A*24:02, B*15:01, B*35:01, C*03:03, C*04:01	negative	98.2625	excluded	CC
HG00143	A*02:01, A*02:01, B*07:02, B*57:01, C*06:02, C*07:02	negative	185.125	excluded	GC
HG00145	A*01:01, A*24:02, B*07:02, B*40:01, C*03:04, C*07:02	negative	66.7125	excluded	GC
HG00146	A*01:01, A*25:01, B*08:01, B*35:01, C*04:01, C*07:01	positive	621.75	negative	CC
HG00151	A*11:01, A*30:02, B*08:01, B*55:01, C*03:03, C*07:18	positive	1638.25	positive	GC
HG00154	A*02:01, A*03:01, B*35:01, B*39:01, C*04:01, C*12:03	negative	145.125	excluded	CC
HG00156	A*01:01, A*32:01, B*44:02, B*57:01, C*05:01, C*06:02	negative	289.125	excluded	GC
HG00157	A*02:01, A*68:01, B*07:02, B*45:01, C*03:04, C*06:02	negative	303.75	excluded	GC
HG00158	A*02:01, A*32:01, B*07:02, B*56:01, C*01:02, C*07:02	negative	141.375	excluded	GC
HG00159	A*02:01, A*11:01, B*07:02, B*55:01, C*03:03, C*07:02	negative	26.45	excluded	GC
HG00160	A*02:01, A*24:02, B*13:02, B*39:06, C*06:02, C*07:02	negative	149.5	excluded	GG
HG00176	A*01:01, A*02:01, B*15:01, B*35:01, C*03:03, C*04:01	negative	81.4375	excluded	GG
HG00178	A*01:01, A*03:01, B*07:02, B*08:01, C*07:01, C*07:02	positive	145.925	negative	GC
HG00180	A*02:01, A*03:01, B*40:02, B*41:01, C*02:02, C*07:01	negative	242.625	excluded	GC
HG00181	A*02:01, A*69:01, B*15:01, B*55:01, C*03:03, C*04:01	negative	439.625	excluded	GC
HG00182	A*02:01, A*32:01, B*35:01, B*44:02, C*04:01, C*05:01	negative	3.1875	excluded	CC
HG00189	A*02:01, A*03:01, B*07:02, B*08:01, C*07:01, C*07:02	positive	118.388	negative	CC
HG00235	A*26:01, A*68:01, B*07:02, B*44:02, C*05:01, C*07:02	negative	224.375	excluded	CC
HG00236	A*03:01, A*24:02, B*07:02, B*39:06, C*07:02, C*07:02	negative	218	excluded	GC
HG00238	A*02:01, A*11:01, B*51:01, B*56:01, C*01:02, C*15:02	negative	146.75	excluded	GC
HG00247	A*02:01, A*03:01, B*14:02, B*15:01, C*01:02, C*08:02	negative	101.125	excluded	CC
HG00250	A*01:01, A*02:01, B*40:01, B*57:01, C*03:04, C*06:02	negative	59.25	excluded	GC
HG00251	A*01:01, A*02:01, B*08:01, B*39:01, C*07:01, C*07:02	positive	388.625	negative	CC
HG00253	A*01:01, A*25:01, B*07:02, B*58:01, C*07:18, C*07:02	negative	77.875	excluded	CC
HG00255	A*02:01, A*29:02, B*39:01, B*44:03, C*07:02, C*16:01	negative	8.75	excluded	GC
HG00257	A*02:01, A*68:01, B*08:01, B*40:02, C*01:02, C*07:01	positive	386.125	negative	CC
HG00263	A*03:01, A*30:04, B*07:02, B*41:01, C*07:02, C*17:01	negative	162.875	excluded	CC
HG00264	A*02:01, A*03:01, B*27:05, B*44:02, C*02:02, C*05:01	negative	152.5	excluded	CC
HG00265	A*01:01, A*01:01, B*08:01, B*08:01, C*07:01, C*07:01	positive	194.75	negative	CC
HG00266	A*01:01, A*03:01, B*08:01, B*35:01, C*04:01, C*07:01	positive	627	negative	CC
HG00268	A*03:01, A*25:01, B*07:02, B*18:01, C*07:02, C*12:03	negative	328.5	excluded	CC
HG00269	A*03:01, A*03:01, B*07:02, B*35:01, C*03:04, C*04:01	negative	106.75	excluded	CC
HG00271	A*02:01, A*03:01, B*27:05, B*47:01, C*02:02, C*06:02	negative	206.625	excluded	CC
HG00272	A*01:01, A*32:01, B*08:01, B*15:01, C*03:03, C*07:01	positive	130.887	negative	CC
HG00273	A*03:01, A*11:01, B*07:02, B*35:01, C*04:01, C*07:02	negative	46.8625	excluded	GC
HG00275	A*02:01, A*03:01, B*07:02, B*15:01, C*04:01, C*07:02	negative	216.875	excluded	GC
HG00277	A*02:01, A*31:01, B*07:02, B*56:01, C*01:02, C*07:02	negative	146.5	excluded	CC
HG00278	A*02:01, A*02:01, B*39:01, B*51:01, C*07:02, C*15:02	negative	108.25	excluded	GC
HG00280	A*02:01, A*03:01, B*08:01, B*27:05, C*01:02, C*07:01	positive	153.75	negative	CC
HG00282	A*02:01, A*03:01, B*07:02, B*40:01, C*03:04, C*07:02	negative	40.7	excluded	CC
HG00284	A*01:01, A*11:01, B*08:01, B*57:01, C*06:02, C*07:01	positive	1492.75	positive	GG
HG00306	A*01:01, A*02:01, B*08:01, B*27:05, C*02:02, C*07:01	positive	1638.75	positive	GC
HG00309	A*01:01, A*03:01, B*27:05, B*35:01, C*01:02, C*04:01	negative	286125	excluded	GC
HG00310	A*03:01, A*03:01, B*07:02, B*15:01, C*03:03, C*07:02	negative	89.3875	excluded	CC
HG00311	A*03:01, A*11:01, B*07:02, B*44:02, C*03:04, C*05:01	negative	23.0625	excluded	CC
HG00313	A*03:01, A*03:01, B*07:02, B*35:01, C*04:01, C*07:02	negative	336.375	excluded	GC
HG00319	A*02:01, A*03:01, B*07:02, B*56:01, C*01:02, C*03:04	negative	621.25	excluded	GC
HG00320	A*03:01, A*30:01, B*15:01, B*35:01, C*03:03, C*03:03	negative	1481.62	excluded	GG
HG00327	A*02:01, A*02:01, B*08:01, B*44:02, C*05:01, C*07:01	positive	1630.38	positive	GC
HG00330	A*01:01, A*02:01, B*15:01, B*57:01, C*03:03, C*06:02	negative	134.125	excluded	CC
HG00331	A*02:01, A*02:01, B*15:01, B*35:01, C*03:04, C*04:01	negative	42.2125	excluded	GC
HG00332	A*02:01, A*03:01, B*07:02, B*35:01, C*04:01, C*07:02	negative	97.75	excluded	CC
HG00334	A*02:01, A*32:01, B*15:01, B*39:01, C*04:01, C*07:02	negative	46.375	excluded	CC
HG00335	A*01:01, A*02:01, B*15:01, B*27:05, C*02:02, C*04:01	negative	162	excluded	GG
HG00336	A*01:01, A*03:01, B*08:01, B*35:01, C*04:01, C*07:01	positive	134.325	negative	CC
HG00337	A*03:01, A*03:01, B*07:02, B*07:02, C*07:02, C*07:02	negative	331	excluded	GC
HG00338	A*03:01, A*68:01, B*35:01, B*44:02, C*04:01, C*05:01	negative	69.9	excluded	GC
HG00342	A*02:01, A*11:01, B*13:02, B*44:02, C*05:01, C*06:02	negative	95.3625	excluded	GC
HG00345	A*01:01, A*03:01, B*08:01, B*35:01, C*04:01, C*07:01	positive	148.387	negative	GC
HG00349	A*01:01, A*68:01, B*08:01, B*27:05, C*02:02, C*07:01	positive	124.5	negative	CC
HG00351	A*02:01, A*24:02, B*07:02, B*38:01, C*07:02, C*12:03	negative	191.875	excluded	CC
HG00356	A*01:01, A*24:02, B*08:01, B*40:01, C*03:04, C*07:01	positive	149.175	negative	GG
HG00358	A*02:01, A*03:01, B*27:05, B*47:01, C*01:02, C*06:02	negative	145.125	excluded	CC
HG00361	A*03:01, A*24:02, B*07:02, B*35:01, C*04:01, C*07:02	negative	94.2625	excluded	CC
HG00366	A*02:01, A*24:02, B*07:02, B*15:01, C*03:03, C*07:02	negative	22.75	excluded	GC
HG00369	A*02:01, A*03:01, B*27:05, B*44:02, C*02:02, C*07:04	negative	90.25	excluded	GG
HG00373	A*01:01, A*02:01, B*15:01, B*56:01, C*01:02, C*03:03	negative	11.625	excluded	GC
HG00375	A*02:01, A*03:01, B*13:02, B*40:01, C*03:04, C*06:02	negative	88.25	excluded	GC
HG00376	A*02:01, A*03:01, B*40:01, B*51:01, C*03:04, C*14:02	negative	125.5	excluded	CC
HG00378	A*02:01, A*24:02, B*35:01, B*40:01, C*03:04, C*04:01	negative	10.4375	excluded	GC
HG00379	A*02:01, A*03:01, B*07:02, B*44:02, C*05:01, C*07:02	negative	62.5875	excluded	CC
HG00380	A*01:01, A*03:01, B*07:02, B*08:01, C*03:04, C*07:01	positive	1483.38	positive	GC
HG00382	A*03:01, A*24:02, B*07:02, B*44:02, C*05:01, C*07:02	negative	66.6375	excluded	CC
HG00384	A*02:01, A*03:01, B*35:01, B*40:02, C*04:01, C*07:04	negative	58.375	excluded	CC
HG01789	A*02:01, A*11:01, B*15:01, B*15:01, C*03:03, C*04:01	negative	95.35	excluded	GG
HG01791	A*01:01, A*25:01, B*07:02, B*08:01, C*07:01, C*07:02	positive	1462	positive	GC
HG02215	A*02:01, A*29:01, B*08:01, B*44:03, C*07:01, C*16:01	positive	1364.88	positive	GC
NA06985	A*03:01, A*02:01, B*07:02, B*57:01, C*07:02, C*06:02	negative	55.375	excluded	CC
NA06994	A*02:01, A*32:01, B*40:02, B*08:01, C*02:02, C*07:01	positive	1593.38	positive	GC
NA07048	A*02:01, A*02:01, B*44:02, B*07:02, C*05:01, C*07:02	negative	442.75	excluded	GC
NA07051	A*02:01, A*68:01, B*15:01, B*07:02, C*03:03, C*07:02	negative	92.375	excluded	GG
NA07056	A*01:01, A*02:01, B*08:01, B*57:01, C*07:01, C*06:02	positive	147	negative	CC
NA07357	A*01:01, A*24:02, B*08:01, B*39:06, C*07:01, C*07:02	positive	185.625	negative	CC
NA10847	A*25:01, A*03:01, B*08:01, B*18:01, C*07:01, C*12:03	positive	409.125	negative	CC
NA10851	A*24:02, A*01:01, B*40:01, B*08:01, C*03:04, C*07:01	positive	146.762	negative	GG
NA11831	A*01:01, A*03:01, B*08:01, B*07:02, C*07:01, C*07:02	positive	132.787	negative	CC
NA11881	A*03:01, A*26:01, B*07:02, B*07:02, C*07:02, C*07:02	negative	175.625	excluded	GG
NA11894	A*01:01, A*24:02, B*08:01, B*55:01, C*07:01, C*03:03	positive	98.9125	negative	CC
NA11918	A*02:01, A*01:01, B*07:02, B*44:02, C*07:01, C*05:01	negative	106	excluded	GG
NA11930	A*02:01, A*24:02, B*13:02, B*13:02, C*06:02, C*06:02	negative	245.5	excluded	GC
NA11931	A*02:01, A*03:01, B*44:02, B*07:02, C*05:01, C*07:02	negative	117.75	excluded	GG
NA11992	A*02:01, A*01:01, B*35:01, B*08:01, C*04:01, C*07:01	positive	1364.88	positive	GG
NA11994	A*01:01, A*11:01, B*07:02, B*51:01, C*07:02, C*15:02	negative	3.175	excluded	GC
NA11995	A*01:01, A*01:01, B*57:01, B*08:01, C*06:02, C*07:01	positive	468.5	negative	CC
NA12004	A*24:02, A*02:01, B*07:02, B*07:02, C*07:02, C*07:02	negative	151	excluded	CC
NA12005	A*29:02, A*02:01, B*07:02, B*27:03, C*07:02, C*01:02	negative	362.875	excluded	GG
NA12044	A*02:01, A*01:01, B*07:02, B*07:02, C*07:02, C*07:02	negative	59.75	excluded	CC
NA12058	A*02:01, A*03:01, B*40:01, B*40:01, C*03:04, C*03:04	negative	15.95	excluded	CC
NA12144	A*03:01, A*02:01, B*35:01, B*44:02, C*04:01, C*07:04	negative	72.4625	excluded	CC
NA12154	A*01:01, A*31:01, B*08:01, B*40:01, C*07:01, C*03:04	positive	152.35	negative	GG
NA12155	A*01:01, A*02:01, B*08:01, B*44:02, C*07:01, C*05:01	positive	1534.62	positive	GC
NA12275	A*23:01, A*03:01, B*14:01, B*07:02, C*08:02, C*07:02	negative	-11.875	excluded	GC
NA12282	A*01:01, A*02:01, B*08:01, B*37:01, C*03:04, C*06:02	positive	183.875	negative	CC
NA12283	A*03:01, A*02:01, B*15:01, B*57:01, C*03:03, C*06:02	negative	59.125	excluded	GC
NA12383	A*02:01, A*02:01, B*07:02, B*39:01, C*07:02, C*12:03	negative	158	excluded	GG
NA12546	A*01:01, A*24:02, B*07:02, B*57:01, C*06:02, C*07:02	negative	204.625	excluded	CC
NA12717	A*01:01, A*02:01, B*07:02, B*08:01, C*07:01, C*07:02	positive	1545	positive	GC
NA12718	A*03:01, A*11:01, B*07:02, B*44:03, C*07:02, C*04:09	negative	27.6	excluded	GC
NA12749	A*02:01, A*03:01, B*35:01, B*44:02, C*04:01, C*05:01	negative	103.287	excluded	CC
NA12750	A*02:01, A*31:01, B*07:02, B*15:01, C*03:03, C*07:02	negative	131.5	excluded	GG
NA12751	A*01:01, A*02:01, B*07:02, B*08:01, C*07:01, C*07:02	positive	1302.38	positive	CC
NA12761	A*01:01, A*24:02, B*07:02, B*08:01, C*07:01, C*07:02	positive	1508.75	positive	GG
NA12763	A*01:01, A*03:01, B*07:02, B*08:01, C*07:01, C*07:02	positive	1620	positive	GG
NA12777	A*03:01, A*23:01, B*07:02, B*44:03, C*04:09, C*07:02	negative	76	excluded	GC
NA12814	A*02:01, A*03:01, B*07:02, B*07:02, C*07:02, C*07:02	negative	422.75	excluded	CC
NA12815	A*01:01, A*24:02, B*08:01, B*55:01, C*07:01, C*07:02	positive	1376.25	positive	GC
NA12827	A*01:01, A*02:01, B*35:41, B*37:01, C*04:01, C*06:02	negative	145.125	excluded	CC
NA12829	A*02:01, A*24:02, B*07:02, B*44:02, C*05:01, C*07:02	negative	53.5375	excluded	CC
NA12843	A*03:01, A*03:01, B*07:02, B*07:02, C*07:02, C*07:02	negative	296.625	excluded	GC
NA12872	A*01:01, A*03:01, B*08:01, B*14:02, C*07:01, C*08:02	positive	1469	positive	GC
NA12873	A*03:01, A*24:02, B*07:02, B*39:06, C*07:02, C*07:02	negative	151.75	excluded	CC
NA12890	A*02:01, A*03:01, B*15:01, B*44:03, C*03:04, C*16:01	negative	229.875	excluded	GC
NA18488	A*02:01, A*30:01, B*42:01, B*44:03, C*04:01, C*17:01	negative	248.75	excluded	GG
NA18505	A*26:01, A*74:01, B*15:03, B*53:01, C*02:02, C*07:01	negative	376	excluded	GC
NA18519	A*36:01, A*66:02, B*53:01, B*58:01, C*04:01, C*07:18	negative	156.375	excluded	CC
NA18908	A*30:01, A*74:01, B*08:01, B*42:01, C*07:18, C*17:01	positive	1410.38	positive	GC
NA18934	A*36:01, A*68:02, B*15:10, B*35:01, C*03:04, C*04:01	negative	429.5	excluded	CC
NA19099	A*23:01, A*36:01, B*07:02, B*07:02, C*07:02, C*15:05	negative	86	excluded	CC
NA19116	A*23:01, A*33:03, B*07:02, B*39:03, C*07:01, C*07:02	negative	118.625	excluded	CC
NA19137	A*02:01, A*30:01, B*07:02, B*45:01, C*07:02, C*16:01	negative	240.125	excluded	GG
NA19138	A*02:01, A*23:01, B*07:02, B*58:01, C*07:01, C*07:02	negative	216.625	excluded	GC
NA19189	A*01:01, A*30:01, B*42:01, B*58:01, C*03:02, C*17:01	negative	35.5	excluded	GC
NA19200	A*23:01, A*30:02, B*07:02, B*52:01, C*07:02, C*16:01	negative	396.875	excluded	CC
NA19206	A*01:01, A*02:01, B*42:01, B*53:01, C*04:01, C*17:01	negative	244.125	excluded	CC
NA19207	A*30:02, A*68:02, B*08:01, B*15:10, C*03:02, C*07:01	positive	1513.75	positive	GG
NA19223	A*30:01, A*33:03, B*41:04, B*42:01, C*17:01, C*17:01	negative	1071.75	excluded	GC
NA19235	A*36:01, A*74:01, B*07:02, B*08:01, C*03:04, C*15:05	positive	1366.12	positive	GC
NA20503	A*01:01, A*02:01, B*35:01, B*35:01, C*04:01, C*04:01	negative	183.5	excluded	GC
NA20506	A*01:01, A*02:01, B*08:01, B*18:01, C*07:01, C*12:03	positive	1472.62	positive	GC
NA20514	A*02:01, A*24:02, B*18:01, B*57:01, C*05:01, C*06:02	negative	117.5	excluded	GC
NA20515	A*03:01, A*30:02, B*07:02, B*18:01, C*05:01, C*07:02	negative	104.125	excluded	GG
NA20520	A*02:01, A*30:01, B*18:01, B*35:01, C*04:01, C*05:01	negative	96.625	excluded	GC
NA20527	A*29:01, A*68:01, B*07:02, B*07:05, C*07:02, C*15:05	negative	171.75	excluded	GC
NA20530	A*03:01, A*30:01, B*07:02, B*13:02, C*06:02, C*07:02	negative	87.375	excluded	CC
NA20531	A*02:01, A*02:01, B*35:01, B*44:02, C*04:01, C*05:01	negative	23.0375	excluded	GG
NA20536	A*01:01, A*02:01, B*08:01, B*15:17, C*07:01, C*07:01	positive	1491	positive	GG
NA20537	A*01:01, A*01:01, B*08:01, B*58:01, C*06:02, C*07:01	positive	1396.75	positive	GC
NA20541	A*01:01, A*02:01, B*08:01, B*35:03, C*04:01, C*07:01	positive	56.75	negative	GC
NA20542	A*03:01, A*33:01, B*07:02, B*14:02, C*07:02, C*08:02	negative	171	excluded	GC
NA20543	A*01:01, A*32:01, B*08:01, B*53:01, C*04:01, C*07:01	positive	1335.88	positive	GG
NA20585	A*03:01, A*24:02, B*07:02, B*07:02, C*07:02, C*07:02	negative	111.625	excluded	GC
NA20588	A*01:01, A*02:01, B*08:01, B*51:01, C*02:02, C*07:01	positive	146.925	negative	GG
NA20589	A*01:01, A*02:01, B*18:01, B*35:03, C*04:01, C*05:01	negative	164.375	excluded	GG
NA20756	A*02:01, A*23:01, B*49:01, B*51:01, C*07:01, C*14:02	negative	120.5	excluded	GC
NA20758	A*01:01, A*24:02, B*08:01, B*55:01, C*01:02, C*07:01	positive	58	negative	CC
NA20759	A*02:01, A*03:01, B*18:01, B*44:03, C*07:01, C*16:01	negative	94.75	excluded	GG
NA20768	A*01:01, A*02:01, B*18:01, B*44:03, C*04:01, C*07:01	negative	17	excluded	GG
NA20769	A*02:01, A*03:01, B*15:01, B*58:01, C*03:03, C*07:18	negative	152	excluded	GC
NA20796	A*02:01, A*02:01, B*07:02, B*51:01, C*07:02, C*14:02	negative	60.125	excluded	CC
NA20798	A*01:01, A*24:02, B*07:02, B*08:01, C*07:01, C*07:02	positive	214.375	negative	CC
NA20800	A*01:01, A*26:01, B*37:01, B*44:03, C*06:02, C*16:01	negative	-2.125	excluded	CC
NA20802	A*01:01, A*02:01, B*08:01, B*40:01, C*03:04, C*07:01	positive	37.0375	negative	CC
NA20807	A*03:01, A*26:01, B*07:02, B*08:01, C*07:02, C*07:02	positive	273.125	negative	CC
NA20809	A*03:01, A*29:02, B*07:02, B*44:03, C*07:02, C*16:01	negative	134.125	excluded	GC
NA20812	A*01:01, A*02:01, B*18:01, B*41:01, C*12:03, C*17:01	negative	167.5	excluded	GG
NA20813	A*24:02, A*32:01, B*07:02, B*44:02, C*05:01, C*12:03	negative	41.125	excluded	GC
NA20815	A*03:01, A*31:01, B*35:01, B*44:02, C*04:01, C*05:01	negative	34.1625	excluded	GC

## Sheet: LB-MAN2B1-1T
EBV	HLA typing	HLA restriction	IFNgamma [pg/ml]	T cell recognition	SNP genotype
HG00097	A*03:01, A*24:02, B*07:02, B*07:02, C*07:02, C*07:02	positive	687	positive	GG
HG00099	A*01:01, A*68:01, B*08:01, B*44:02, C*07:01, C*07:04	negative	-15.5	excluded	AA
HG00102	A*01:01, A*01:01, B*07:02, B*08:01, C*07:01, C*07:02	positive	788.25	positive	AG
HG00103	A*02:01, A*11:01, B*35:01, B*40:01, C*03:04, C*04:01	negative	-14.25	excluded	GG
HG00105	A*02:01, A*03:01, B*07:02, B*44:03, C*04:01, C*07:02	positive	737	positive	AG
HG00106	A*01:01, A*11:01, B*08:01, B*35:03, C*04:01, C*07:01	negative	-18	excluded	AG
HG00108	A*03:01, A*24:02, B*35:02, B*40:01, C*03:04, C*04:01	negative	-30.5	excluded	AG
HG00109	A*01:01, A*02:05, B*08:01, B*44:02, C*05:01, C*07:01	negative	-23	excluded	GG
HG00110	A*02:01, A*11:01, B*44:02, B*55:01, C*03:03, C*05:01	negative	-19.25	excluded	AA
HG00114	A*01:01, A*03:01, B*07:02, B*08:01, C*07:01, C*07:02	positive	782	positive	AG
HG00116	A*01:01, A*29:02, B*07:02, B*14:02, C*07:02, C*08:02	positive	500.75	positive	AG
HG00117	A*01:01, A*11:01, B*08:01, B*55:01, C*03:03, C*07:01	negative	-23	excluded	AG
HG00118	A*02:01, A*24:02, B*07:02, B*40:01, C*03:04, C*07:02	positive	912	positive	AG
HG00119	A*03:01, A*26:01, B*35:03, B*38:01, C*04:01, C*12:03	negative	3.25	excluded	GG
HG00120	A*01:01, A*02:01, B*08:01, B*27:05, C*02:02, C*07:01	negative	-23	excluded	GG
HG00121	A*03:01, A*24:02, B*07:02, B*40:01, C*03:04, C*07:02	positive	1095.75	positive	GG
HG00122	A*01:01, A*02:01, B*14:01, B*57:01, C*06:02, C*08:02	negative	-24.25	excluded	AA
HG00123	A*01:01, A*11:01, B*44:03, B*57:01, C*05:01, C*06:02	negative	-23	excluded	AA
HG00129	A*01:01, A*02:01, B*13:02, B*35:01, C*04:01, C*06:02	negative	23.25	excluded	AG
HG00132	A*02:01, A*68:01, B*35:03, B*44:02, C*04:01, C*05:01	negative	-21.75	excluded	GG
HG00133	A*02:01, A*32:01, B*44:02, B*53:01, C*04:01, C*05:01	negative	-10.5	excluded	AA
HG00134	A*02:01, A*02:01, B*44:02, B*57:01, C*05:01, C*06:02	negative	-25.5	excluded	AG
HG00135	A*03:01, A*03:01, B*07:02, B*07:02, C*07:02, C*07:02	positive	1167	positive	GG
HG00137	A*01:01, A*02:01, B*08:01, B*44:02, C*05:01, C*07:01	negative	-18	excluded	AG
HG00141	A*03:01, A*24:02, B*15:01, B*35:01, C*03:03, C*04:01	negative	-15.5	excluded	AG
HG00143	A*02:01, A*02:01, B*07:02, B*57:01, C*06:02, C*07:02	positive	1028.25	positive	AG
HG00145	A*01:01, A*24:02, B*07:02, B*40:01, C*03:04, C*07:02	positive	-21.75	negative	AA
HG00146	A*01:01, A*25:01, B*08:01, B*35:01, C*04:01, C*07:01	negative	-24.25	excluded	AG
HG00151	A*11:01, A*30:02, B*08:01, B*55:01, C*03:03, C*07:18	negative	-21.75	excluded	AG
HG00154	A*02:01, A*03:01, B*35:01, B*39:01, C*04:01, C*12:03	negative	-25.5	excluded	GG
HG00156	A*01:01, A*32:01, B*44:02, B*57:01, C*05:01, C*06:02	negative	-15.5	excluded	AG
HG00157	A*02:01, A*68:01, B*07:02, B*45:01, C*03:04, C*06:02	negative	-16.75	excluded	AG
HG00158	A*02:01, A*32:01, B*07:02, B*56:01, C*01:02, C*07:02	positive	353.25	positive	AG
HG00159	A*02:01, A*11:01, B*07:02, B*55:01, C*03:03, C*07:02	positive	-21.75	negative	AA
HG00160	A*02:01, A*24:02, B*13:02, B*39:06, C*06:02, C*07:02	positive	980.75	positive	GG
HG00176	A*01:01, A*02:01, B*15:01, B*35:01, C*03:03, C*04:01	negative	-13	excluded	GG
HG00178	A*01:01, A*03:01, B*07:02, B*08:01, C*07:01, C*07:02	positive	1110.75	positive	GG
HG00180	A*02:01, A*03:01, B*40:02, B*41:01, C*02:02, C*07:01	negative	-10.5	excluded	AG
HG00181	A*02:01, A*69:01, B*15:01, B*55:01, C*03:03, C*04:01	negative	-20.5	excluded	AG
HG00182	A*02:01, A*32:01, B*35:01, B*44:02, C*04:01, C*05:01	negative	-23	excluded	AA
HG00189	A*02:01, A*03:01, B*07:02, B*08:01, C*07:01, C*07:02	positive	1225.75	positive	AG
HG00235	A*26:01, A*68:01, B*07:02, B*44:02, C*05:01, C*07:02	positive	888.25	positive	AG
HG00236	A*03:01, A*24:02, B*07:02, B*39:06, C*07:02, C*07:02	positive	858.25	positive	AG
HG00238	A*02:01, A*11:01, B*51:01, B*56:01, C*01:02, C*15:02	negative	-23	excluded	AG
HG00247	A*02:01, A*03:01, B*14:02, B*15:01, C*01:02, C*08:02	negative	-25.5	excluded	AG
HG00250	A*01:01, A*02:01, B*40:01, B*57:01, C*03:04, C*06:02	negative	-26.75	excluded	GG
HG00251	A*01:01, A*02:01, B*08:01, B*39:01, C*07:01, C*07:02	positive	438.25	positive	AG
HG00253	A*01:01, A*25:01, B*07:02, B*58:01, C*07:18, C*07:02	positive	-21.75	negative	AA
HG00255	A*02:01, A*29:02, B*39:01, B*44:03, C*07:02, C*16:01	positive	257	positive	AG
HG00257	A*02:01, A*68:01, B*08:01, B*40:02, C*01:02, C*07:01	negative	-16.75	excluded	GG
HG00263	A*03:01, A*30:04, B*07:02, B*41:01, C*07:02, C*17:01	positive	907	positive	AG
HG00264	A*02:01, A*03:01, B*27:05, B*44:02, C*02:02, C*05:01	negative	-19.25	excluded	AA
HG00265	A*01:01, A*01:01, B*08:01, B*08:01, C*07:01, C*07:01	negative	-20.5	excluded	AG
HG00266	A*01:01, A*03:01, B*08:01, B*35:01, C*04:01, C*07:01	negative	-20.5	excluded	GG
HG00268	A*03:01, A*25:01, B*07:02, B*18:01, C*07:02, C*12:03	positive	598.25	positive	AG
HG00269	A*03:01, A*03:01, B*07:02, B*35:01, C*03:04, C*04:01	negative	-25.5	excluded	GG
HG00271	A*02:01, A*03:01, B*27:05, B*47:01, C*02:02, C*06:02	negative	-26.75	excluded	GG
HG00272	A*01:01, A*32:01, B*08:01, B*15:01, C*03:03, C*07:01	negative	-10.5	excluded	GG
HG00273	A*03:01, A*11:01, B*07:02, B*35:01, C*04:01, C*07:02	positive	633.25	positive	AG
HG00275	A*02:01, A*03:01, B*07:02, B*15:01, C*04:01, C*07:02	positive	883.25	positive	GG
HG00277	A*02:01, A*31:01, B*07:02, B*56:01, C*01:02, C*07:02	positive	1050.75	positive	AG
HG00278	A*02:01, A*02:01, B*39:01, B*51:01, C*07:02, C*15:02	positive	1255.75	positive	GG
HG00280	A*02:01, A*03:01, B*08:01, B*27:05, C*01:02, C*07:01	negative	3.25	excluded	AG
HG00282	A*02:01, A*03:01, B*07:02, B*40:01, C*03:04, C*07:02	positive	972	positive	GG
HG00284	A*01:01, A*11:01, B*08:01, B*57:01, C*06:02, C*07:01	negative	-21.75	excluded	GG
HG00306	A*01:01, A*02:01, B*08:01, B*27:05, C*02:02, C*07:01	negative	-20.5	excluded	GG
HG00309.A	A*01:01, A*03:01, B*27:05, B*35:01, C*01:02, C*04:01	negative	-26.75	excluded	GG
HG00310	A*03:01, A*03:01, B*07:02, B*15:01, C*03:03, C*07:02	positive	1042	positive	GG
HG00311	A*03:01, A*11:01, B*07:02, B*44:02, C*03:04, C*05:01	negative	-23	excluded	GG
HG00313	A*03:01, A*03:01, B*07:02, B*35:01, C*04:01, C*07:02	positive	680.75	positive	AG
HG00319	A*02:01, A*03:01, B*07:02, B*56:01, C*01:02, C*03:04	negative	-5.5	excluded	GG
HG00320	A*03:01, A*30:01, B*15:01, B*35:01, C*03:03, C*03:03	negative	-14.25	excluded	GG
HG00327	A*02:01, A*02:01, B*08:01, B*44:02, C*05:01, C*07:01	negative	-19.25	excluded	GG
HG00330	A*01:01, A*02:01, B*15:01, B*57:01, C*03:03, C*06:02	negative	-10.5	excluded	AG
HG00331	A*02:01, A*02:01, B*15:01, B*35:01, C*03:04, C*04:01	negative	15.75	excluded	AG
HG00332	A*02:01, A*03:01, B*07:02, B*35:01, C*04:01, C*07:02	positive	210.75	positive	AG
HG00334	A*02:01, A*32:01, B*15:01, B*39:01, C*04:01, C*07:02	positive	-18	negative	AA
HG00335	A*01:01, A*02:01, B*15:01, B*27:05, C*02:02, C*04:01	negative	-13	excluded	GG
HG00336	A*01:01, A*03:01, B*08:01, B*35:01, C*04:01, C*07:01	negative	-21.75	excluded	GG
HG00337	A*03:01, A*03:01, B*07:02, B*07:02, C*07:02, C*07:02	positive	613.25	positive	GG
HG00338	A*03:01, A*68:01, B*35:01, B*44:02, C*04:01, C*05:01	negative	-21.75	excluded	AG
HG00342	A*02:01, A*11:01, B*13:02, B*44:02, C*05:01, C*06:02	negative	-23	excluded	GG
HG00345	A*01:01, A*03:01, B*08:01, B*35:01, C*04:01, C*07:01	negative	-23	excluded	AG
HG00349	A*01:01, A*68:01, B*08:01, B*27:05, C*02:02, C*07:01	negative	-18	excluded	AG
HG00351	A*02:01, A*24:02, B*07:02, B*38:01, C*07:02, C*12:03	positive	985.75	positive	AG
HG00356	A*01:01, A*24:02, B*08:01, B*40:01, C*03:04, C*07:01	negative	-21.75	excluded	GG
HG00358	A*02:01, A*03:01, B*27:05, B*47:01, C*01:02, C*06:02	negative	-23	excluded	AA
HG00361	A*03:01, A*24:02, B*07:02, B*35:01, C*04:01, C*07:02	positive	140.75	positive	AG
HG00366	A*02:01, A*24:02, B*07:02, B*15:01, C*03:03, C*07:02	positive	985.75	positive	AG
HG00369	A*02:01, A*03:01, B*27:05, B*44:02, C*02:02, C*07:04	negative	-20.5	excluded	GG
HG00373	A*01:01, A*02:01, B*15:01, B*56:01, C*01:02, C*03:03	negative	-25.5	excluded	GG
HG00375	A*02:01, A*03:01, B*13:02, B*40:01, C*03:04, C*06:02	negative	-25.5	excluded	GG
HG00376	A*02:01, A*03:01, B*40:01, B*51:01, C*03:04, C*14:02	negative	7	excluded	GG
HG00378	A*02:01, A*24:02, B*35:01, B*40:01, C*03:04, C*04:01	negative	-14.25	excluded	GG
HG00379	A*02:01, A*03:01, B*07:02, B*44:02, C*05:01, C*07:02	positive	1235.75	positive	AG
HG00380	A*01:01, A*03:01, B*07:02, B*08:01, C*03:04, C*07:01	negative	-23	excluded	GG
HG00382	A*03:01, A*24:02, B*07:02, B*44:02, C*05:01, C*07:02	positive	377	positive	AG
HG00384	A*02:01, A*03:01, B*35:01, B*40:02, C*04:01, C*07:04	negative	-26.75	excluded	AG
HG01789	A*02:01, A*11:01, B*15:01, B*15:01, C*03:03, C*04:01	negative	-16.75	excluded	AG
HG01791	A*01:01, A*25:01, B*07:02, B*08:01, C*07:01, C*07:02	positive	1034.5	positive	GG
HG02215	A*02:01, A*29:01, B*08:01, B*44:03, C*07:01, C*16:01	negative	-24.25	excluded	GG
NA06985	A*03:01, A*02:01, B*07:02, B*57:01, C*07:02, C*06:02	positive	104.5	positive	AG
NA06994	A*02:01, A*32:01, B*40:02, B*08:01, C*02:02, C*07:01	negative	-23	excluded	AG
NA07048	A*02:01, A*02:01, B*44:02, B*07:02, C*05:01, C*07:02	positive	1240.75	positive	GG
NA07051	A*02:01, A*68:01, B*15:01, B*07:02, C*03:03, C*07:02	positive	1289.5	positive	AG
NA07056	A*01:01, A*02:01, B*08:01, B*57:01, C*07:01, C*06:02	negative	-19.25	excluded	AG
NA07357	A*01:01, A*24:02, B*08:01, B*39:06, C*07:01, C*07:02	positive	-21.75	negative	AA
NA10847	A*25:01, A*03:01, B*08:01, B*18:01, C*07:01, C*12:03	negative	-15.5	excluded	AG
NA10851	A*24:02, A*01:01, B*40:01, B*08:01, C*03:04, C*07:01	negative	-23	excluded	AG
NA11831	A*01:01, A*03:01, B*08:01, B*07:02, C*07:01, C*07:02	positive	1084.5	positive	GG
NA11881	A*03:01, A*26:01, B*07:02, B*07:02, C*07:02, C*07:02	positive	863.25	positive	GG
NA11894	A*01:01, A*24:02, B*08:01, B*55:01, C*07:01, C*03:03	negative	-25.5	excluded	AG
NA11918	A*02:01, A*01:01, B*07:02, B*44:02, C*07:01, C*05:01	negative	-20.5	excluded	GG
NA11930	A*02:01, A*24:02, B*13:02, B*13:02, C*06:02, C*06:02	negative	-24.25	excluded	GG
NA11931	A*02:01, A*03:01, B*44:02, B*07:02, C*05:01, C*07:02	positive	457	positive	AG
NA11992	A*02:01, A*01:01, B*35:01, B*08:01, C*04:01, C*07:01	negative	-18	excluded	GG
NA11994	A*01:01, A*11:01, B*07:02, B*51:01, C*07:02, C*15:02	positive	685.75	positive	AG
NA11995	A*01:01, A*01:01, B*57:01, B*08:01, C*06:02, C*07:01	negative	-20.5	excluded	GG
NA12004	A*24:02, A*02:01, B*07:02, B*07:02, C*07:02, C*07:02	positive	-19.25	negative	AA
NA12005	A*29:02, A*02:01, B*07:02, B*27:03, C*07:02, C*01:02	positive	362	positive	GG
NA12044	A*02:01, A*01:01, B*07:02, B*07:02, C*07:02, C*07:02	positive	227	positive	AG
NA12058	A*02:01, A*03:01, B*40:01, B*40:01, C*03:04, C*03:04	negative	-24.25	excluded	AG
NA12144	A*03:01, A*02:01, B*35:01, B*44:02, C*04:01, C*07:04	negative	-19.25	excluded	GG
NA12154	A*01:01, A*31:01, B*08:01, B*40:01, C*07:01, C*03:04	negative	-10.5	excluded	AG
NA12155	A*01:01, A*02:01, B*08:01, B*44:02, C*07:01, C*05:01	negative	-20.5	excluded	AG
NA12275	A*23:01, A*03:01, B*14:01, B*07:02, C*08:02, C*07:02	positive	900.75	positive	AG
NA12282	A*01:01, A*02:01, B*08:01, B*37:01, C*03:04, C*06:02	negative	-19.25	excluded	AA
NA12283	A*03:01, A*02:01, B*15:01, B*57:01, C*03:03, C*06:02	negative	-29.25	excluded	GG
NA12383	A*02:01, A*02:01, B*07:02, B*39:01, C*07:02, C*12:03	positive	738.25	positive	GG
NA12546	A*01:01, A*24:02, B*07:02, B*57:01, C*06:02, C*07:02	positive	1252	positive	GG
NA12717	A*01:01, A*02:01, B*07:02, B*08:01, C*07:01, C*07:02	positive	798.25	positive	GG
NA12718	A*03:01, A*11:01, B*07:02, B*44:03, C*07:02, C*04:09	positive	883.25	positive	AG
NA12749	A*02:01, A*03:01, B*35:01, B*44:02, C*04:01, C*05:01	negative	-21.75	excluded	AG
NA12750	A*02:01, A*31:01, B*07:02, B*15:01, C*03:03, C*07:02	positive	1020.75	positive	GG
NA12751	A*01:01, A*02:01, B*07:02, B*08:01, C*07:01, C*07:02	positive	793.25	positive	AG
NA12761	A*01:01, A*24:02, B*07:02, B*08:01, C*07:01, C*07:02	positive	1012	positive	AG
NA12763	A*01:01, A*03:01, B*07:02, B*08:01, C*07:01, C*07:02	positive	180.75	positive	AG
NA12777	A*03:01, A*23:01, B*07:02, B*44:03, C*04:09, C*07:02	positive	732	positive	AG
NA12814	A*02:01, A*03:01, B*07:02, B*07:02, C*07:02, C*07:02	positive	725.75	positive	AG
NA12815	A*01:01, A*24:02, B*08:01, B*55:01, C*07:01, C*07:02	positive	-20.5	negative	AA
NA12827	A*01:01, A*02:01, B*35:41, B*37:01, C*04:01, C*06:02	negative	-21.75	excluded	AG
NA12829	A*02:01, A*24:02, B*07:02, B*44:02, C*05:01, C*07:02	positive	-26.75	negative	AA
NA12843	A*03:01, A*03:01, B*07:02, B*07:02, C*07:02, C*07:02	positive	974.5	positive	GG
NA12872	A*01:01, A*03:01, B*08:01, B*14:02, C*07:01, C*08:02	negative	-10.5	excluded	AG
NA12873	A*03:01, A*24:02, B*07:02, B*39:06, C*07:02, C*07:02	positive	924.5	positive	GG
NA12890	A*02:01, A*03:01, B*15:01, B*44:03, C*03:04, C*16:01	negative	-24.25	excluded	AG
NA18488	A*02:01, A*30:01, B*42:01, B*44:03, C*04:01, C*17:01	negative	-24.25	excluded	GG
NA18505	A*26:01, A*74:01, B*15:03, B*53:01, C*02:02, C*07:01	negative	-15.5	excluded	AA
NA18519	A*36:01, A*66:02, B*53:01, B*58:01, C*04:01, C*07:18	negative	-11.75	excluded	GG
NA18908	A*30:01, A*74:01, B*08:01, B*42:01, C*07:18, C*17:01	negative	-19.25	excluded	AG
NA18934	A*36:01, A*68:02, B*15:10, B*35:01, C*03:04, C*04:01	negative	-20.5	excluded	AA
NA19099	A*23:01, A*36:01, B*07:02, B*07:02, C*07:02, C*15:05	positive	49.5	excluded	AG
NA19116	A*23:01, A*33:03, B*07:02, B*39:03, C*07:01, C*07:02	positive	-14.25	negative	AA
NA19137	A*02:01, A*30:01, B*07:02, B*45:01, C*07:02, C*16:01	positive	893.25	positive	GG
NA19138	A*02:01, A*23:01, B*07:02, B*58:01, C*07:01, C*07:02	positive	208.25	positive	AG
NA19189	A*01:01, A*30:01, B*42:01, B*58:01, C*03:02, C*17:01	negative	-20.5	excluded	AG
NA19200	A*23:01, A*30:02, B*07:02, B*52:01, C*07:02, C*16:01	positive	689.5	positive	AG
NA19206	A*01:01, A*02:01, B*42:01, B*53:01, C*04:01, C*17:01	negative	-24.25	excluded	AA
NA19207	A*30:02, A*68:02, B*08:01, B*15:10, C*03:02, C*07:01	negative	-11.75	excluded	AG
NA19223	A*30:01, A*33:03, B*41:04, B*42:01, C*17:01, C*17:01	negative	-25.5	excluded	AG
NA19235	A*36:01, A*74:01, B*07:02, B*08:01, C*03:04, C*15:05	negative	-23	excluded	AG
NA20503	A*01:01, A*02:01, B*35:01, B*35:01, C*04:01, C*04:01	negative	-25.5	excluded	AA
NA20506	A*01:01, A*02:01, B*08:01, B*18:01, C*07:01, C*12:03	negative	-30.5	excluded	AG
NA20514	A*02:01, A*24:02, B*18:01, B*57:01, C*05:01, C*06:02	negative	-28	excluded	AG
NA20515	A*03:01, A*30:02, B*07:02, B*18:01, C*05:01, C*07:02	positive	-18	negative	AA
NA20520	A*02:01, A*30:01, B*18:01, B*35:01, C*04:01, C*05:01	negative	-19.25	excluded	AA
NA20527	A*29:01, A*68:01, B*07:02, B*07:05, C*07:02, C*15:05	positive	817	positive	AG
NA20530	A*03:01, A*30:01, B*07:02, B*13:02, C*06:02, C*07:02	positive	939.5	positive	AG
NA20531	A*02:01, A*02:01, B*35:01, B*44:02, C*04:01, C*05:01	negative	-5.5	excluded	AG
NA20536	A*01:01, A*02:01, B*08:01, B*15:17, C*07:01, C*07:01	negative	-15.5	excluded	AA
NA20537	A*01:01, A*01:01, B*08:01, B*58:01, C*06:02, C*07:01	negative	-25.5	excluded	GG
NA20541	A*01:01, A*02:01, B*08:01, B*35:03, C*04:01, C*07:01	negative	-15.5	excluded	GG
NA20542	A*03:01, A*33:01, B*07:02, B*14:02, C*07:02, C*08:02	positive	-20.5	negative	AA
NA20543	A*01:01, A*32:01, B*08:01, B*53:01, C*04:01, C*07:01	negative	-26.75	excluded	GG
NA20585	A*03:01, A*24:02, B*07:02, B*07:02, C*07:02, C*07:02	positive	1239.5	positive	GG
NA20588	A*01:01, A*02:01, B*08:01, B*51:01, C*02:02, C*07:01	negative	-21.75	excluded	GG
NA20589	A*01:01, A*02:01, B*18:01, B*35:03, C*04:01, C*05:01	negative	-23	excluded	AA
NA20756	A*02:01, A*23:01, B*49:01, B*51:01, C*07:01, C*14:02	negative	-26.75	excluded	AG
NA20758	A*01:01, A*24:02, B*08:01, B*55:01, C*01:02, C*07:01	negative	-24.25	excluded	GG
NA20759	A*02:01, A*03:01, B*18:01, B*44:03, C*07:01, C*16:01	negative	-4.25	excluded	AG
NA20768	A*01:01, A*02:01, B*18:01, B*44:03, C*04:01, C*07:01	negative	-23	excluded	AG
NA20769	A*02:01, A*03:01, B*15:01, B*58:01, C*03:03, C*07:18	negative	-26.75	excluded	AG
NA20796	A*02:01, A*02:01, B*07:02, B*51:01, C*07:02, C*14:02	positive	365.75	positive	AG
NA20798	A*01:01, A*24:02, B*07:02, B*08:01, C*07:01, C*07:02	positive	693.25	positive	AG
NA20800	A*01:01, A*26:01, B*37:01, B*44:03, C*06:02, C*16:01	negative	-15.5	excluded	GG
NA20802	A*01:01, A*02:01, B*08:01, B*40:01, C*03:04, C*07:01	negative	-25.5	excluded	AG
NA20807	A*03:01, A*26:01, B*07:02, B*08:01, C*07:02, C*07:02	positive	918.25	positive	AG
NA20809	A*03:01, A*29:02, B*07:02, B*44:03, C*07:02, C*16:01	positive	-26.75	negative	AA
NA20812	A*01:01, A*02:01, B*18:01, B*41:01, C*12:03, C*17:01	negative	-18	excluded	AA
NA20813	A*24:02, A*32:01, B*07:02, B*44:02, C*05:01, C*12:03	negative	-26.75	excluded	AA
NA20815	A*03:01, A*31:01, B*35:01, B*44:02, C*04:01, C*05:01	negative	-9.25	excluded	AG

## Sheet: LB-CYBA-2Y
EBV	HLA typing	HLA restriction	IFNgamma [pg/ml]	T cell recognition	SNP genotype
HG00097	A*03:01, A*24:02, B*07:02, B*07:02, C*07:02, C*07:02	positive	414.9	positive	AG
HG00099	A*01:01, A*68:01, B*08:01, B*44:02, C*07:01, C*07:04	negative	28.5	excluded	GG
HG00102	A*01:01, A*01:01, B*07:02, B*08:01, C*07:01, C*07:02	negative	8.1	excluded	AG
HG00103	A*02:01, A*11:01, B*35:01, B*40:01, C*03:04, C*04:01	negative	77.8	excluded	GG
HG00105	A*02:01, A*03:01, B*07:02, B*44:03, C*04:01, C*07:02	negative	34.3	excluded	GG
HG00106	A*01:01, A*11:01, B*08:01, B*35:03, C*04:01, C*07:01	negative	-1.9	excluded	AG
HG00108	A*03:01, A*24:02, B*35:02, B*40:01, C*03:04, C*04:01	positive	752.8	positive	AA
HG00109	A*01:01, A*02:05, B*08:01, B*44:02, C*05:01, C*07:01	negative	-1.6	excluded	GG
HG00110	A*02:01, A*11:01, B*44:02, B*55:01, C*03:03, C*05:01	negative	19.2	excluded	AG
HG00114	A*01:01, A*03:01, B*07:02, B*08:01, C*07:01, C*07:02	negative	5.4	excluded	AA
HG00116	A*01:01, A*29:02, B*07:02, B*14:02, C*07:02, C*08:02	negative	23.6	excluded	AG
HG00117	A*01:01, A*11:01, B*08:01, B*55:01, C*03:03, C*07:01	negative	13.3	excluded	GG
HG00118	A*02:01, A*24:02, B*07:02, B*40:01, C*03:04, C*07:02	positive	24.2	negative	GG
HG00119	A*03:01, A*26:01, B*35:03, B*38:01, C*04:01, C*12:03	negative	13	excluded	AG
HG00120	A*01:01, A*02:01, B*08:01, B*27:05, C*02:02, C*07:01	negative	0.6	excluded	GG
HG00121	A*03:01, A*24:02, B*07:02, B*40:01, C*03:04, C*07:02	positive	549.2	positive	AG
HG00122	A*01:01, A*02:01, B*14:01, B*57:01, C*06:02, C*08:02	negative	23.3	excluded	GG
HG00123	A*01:01, A*11:01, B*44:03, B*57:01, C*05:01, C*06:02	negative	20.3	excluded	GG
HG00129	A*01:01, A*02:01, B*13:02, B*35:01, C*04:01, C*06:02	negative	17.8	excluded	AG
HG00132	A*02:01, A*68:01, B*35:03, B*44:02, C*04:01, C*05:01	negative	19.9	excluded	AG
HG00133	A*02:01, A*32:01, B*44:02, B*53:01, C*04:01, C*05:01	negative	10.2	excluded	GG
HG00134	A*02:01, A*02:01, B*44:02, B*57:01, C*05:01, C*06:02	negative	496.2	excluded	AG
HG00135	A*03:01, A*03:01, B*07:02, B*07:02, C*07:02, C*07:02	negative	20.5	excluded	AG
HG00137	A*01:01, A*02:01, B*08:01, B*44:02, C*05:01, C*07:01	negative	15	excluded	AG
HG00141	A*03:01, A*24:02, B*15:01, B*35:01, C*03:03, C*04:01	positive	1060.7	positive	AG
HG00143	A*02:01, A*02:01, B*07:02, B*57:01, C*06:02, C*07:02	negative	15.9	excluded	AG
HG00145	A*01:01, A*24:02, B*07:02, B*40:01, C*03:04, C*07:02	positive	714.3	positive	AG
HG00146	A*01:01, A*25:01, B*08:01, B*35:01, C*04:01, C*07:01	negative	1.6	excluded	GG
HG00151	A*11:01, A*30:02, B*08:01, B*55:01, C*03:03, C*07:18	negative	1.4	excluded	AG
HG00154	A*02:01, A*03:01, B*35:01, B*39:01, C*04:01, C*12:03	negative	10.7	excluded	AG
HG00156	A*01:01, A*32:01, B*44:02, B*57:01, C*05:01, C*06:02	negative	-1	excluded	AA
HG00157	A*02:01, A*68:01, B*07:02, B*45:01, C*03:04, C*06:02	negative	10.5	excluded	GG
HG00158	A*02:01, A*32:01, B*07:02, B*56:01, C*01:02, C*07:02	negative	30	excluded	AG
HG00159	A*02:01, A*11:01, B*07:02, B*55:01, C*03:03, C*07:02	negative	11.6	excluded	AG
HG00160	A*02:01, A*24:02, B*13:02, B*39:06, C*06:02, C*07:02	positive	37.3	excluded	GG
HG00176	A*01:01, A*02:01, B*15:01, B*35:01, C*03:03, C*04:01	negative	10.7	excluded	AG
HG00178	A*01:01, A*03:01, B*07:02, B*08:01, C*07:01, C*07:02	negative	11.1	excluded	AG
HG00180	A*02:01, A*03:01, B*40:02, B*41:01, C*02:02, C*07:01	negative	-2.9	excluded	AG
HG00181	A*02:01, A*69:01, B*15:01, B*55:01, C*03:03, C*04:01	negative	62.8	excluded	GG
HG00182	A*02:01, A*32:01, B*35:01, B*44:02, C*04:01, C*05:01	negative	17.2	excluded	GG
HG00189	A*02:01, A*03:01, B*07:02, B*08:01, C*07:01, C*07:02	negative	16.9	excluded	GG
HG00235	A*26:01, A*68:01, B*07:02, B*44:02, C*05:01, C*07:02	negative	35.5	excluded	AG
HG00236	A*03:01, A*24:02, B*07:02, B*39:06, C*07:02, C*07:02	positive	957.6	positive	AG
HG00238	A*02:01, A*11:01, B*51:01, B*56:01, C*01:02, C*15:02	negative	11.2	excluded	AA
HG00247	A*02:01, A*03:01, B*14:02, B*15:01, C*01:02, C*08:02	negative	8.6	excluded	AG
HG00250	A*01:01, A*02:01, B*40:01, B*57:01, C*03:04, C*06:02	negative	14.6	excluded	AG
HG00251	A*01:01, A*02:01, B*08:01, B*39:01, C*07:01, C*07:02	negative	19.1	excluded	GG
HG00253	A*01:01, A*25:01, B*07:02, B*58:01, C*07:18, C*07:02	negative	7.5	excluded	AG
HG00255	A*02:01, A*29:02, B*39:01, B*44:03, C*07:02, C*16:01	negative	-4	excluded	GG
HG00257	A*02:01, A*68:01, B*08:01, B*40:02, C*01:02, C*07:01	negative	1.2	excluded	AG
HG00263	A*03:01, A*30:04, B*07:02, B*41:01, C*07:02, C*17:01	negative	27.5	excluded	AG
HG00264	A*02:01, A*03:01, B*27:05, B*44:02, C*02:02, C*05:01	negative	8	excluded	AA
HG00265	A*01:01, A*01:01, B*08:01, B*08:01, C*07:01, C*07:01	negative	7	excluded	GG
HG00266	A*01:01, A*03:01, B*08:01, B*35:01, C*04:01, C*07:01	negative	4.8	excluded	AG
HG00268	A*03:01, A*25:01, B*07:02, B*18:01, C*07:02, C*12:03	negative	27.1	excluded	AG
HG00269	A*03:01, A*03:01, B*07:02, B*35:01, C*03:04, C*04:01	negative	14	excluded	GG
HG00271	A*02:01, A*03:01, B*27:05, B*47:01, C*02:02, C*06:02	negative	-4.5	excluded	GG
HG00272	A*01:01, A*32:01, B*08:01, B*15:01, C*03:03, C*07:01	negative	27.2	excluded	AG
HG00273	A*03:01, A*11:01, B*07:02, B*35:01, C*04:01, C*07:02	negative	50	excluded	AG
HG00275	A*02:01, A*03:01, B*07:02, B*15:01, C*04:01, C*07:02	negative	11.4	excluded	GG
HG00277	A*02:01, A*31:01, B*07:02, B*56:01, C*01:02, C*07:02	negative	2	excluded	AG
HG00278	A*02:01, A*02:01, B*39:01, B*51:01, C*07:02, C*15:02	negative	32.1	excluded	GG
HG00280	A*02:01, A*03:01, B*08:01, B*27:05, C*01:02, C*07:01	negative	2	excluded	GG
HG00282	A*02:01, A*03:01, B*07:02, B*40:01, C*03:04, C*07:02	negative	47.7	excluded	AG
HG00284	A*01:01, A*11:01, B*08:01, B*57:01, C*06:02, C*07:01	negative	2.4	excluded	GG
HG00306	A*01:01, A*02:01, B*08:01, B*27:05, C*02:02, C*07:01	negative	2	excluded	AG
HG00309	A*01:01, A*03:01, B*27:05, B*35:01, C*01:02, C*04:01	negative	12.7	excluded	GG
HG00310	A*03:01, A*03:01, B*07:02, B*15:01, C*03:03, C*07:02	negative	33.1	excluded	AG
HG00311	A*03:01, A*11:01, B*07:02, B*44:02, C*03:04, C*05:01	negative	22.4	excluded	GG
HG00313	A*03:01, A*03:01, B*07:02, B*35:01, C*04:01, C*07:02	negative	31.8	excluded	AG
HG00319	A*02:01, A*03:01, B*07:02, B*56:01, C*01:02, C*03:04	negative	22.3	excluded	GG
HG00320	A*03:01, A*30:01, B*15:01, B*35:01, C*03:03, C*03:03	negative	1.4	excluded	GG
HG00327	A*02:01, A*02:01, B*08:01, B*44:02, C*05:01, C*07:01	negative	14.8	excluded	GG
HG00330	A*01:01, A*02:01, B*15:01, B*57:01, C*03:03, C*06:02	negative	-1.5	excluded	AG
HG00331	A*02:01, A*02:01, B*15:01, B*35:01, C*03:04, C*04:01	negative	24.7	excluded	AG
HG00332	A*02:01, A*03:01, B*07:02, B*35:01, C*04:01, C*07:02	negative	-6.4	excluded	AG
HG00334	A*02:01, A*32:01, B*15:01, B*39:01, C*04:01, C*07:02	negative	7.2	excluded	AG
HG00335	A*01:01, A*02:01, B*15:01, B*27:05, C*02:02, C*04:01	negative	31.8	excluded	AG
HG00336	A*01:01, A*03:01, B*08:01, B*35:01, C*04:01, C*07:01	negative	16.2	excluded	GG
HG00337	A*03:01, A*03:01, B*07:02, B*07:02, C*07:02, C*07:02	negative	5.7	excluded	AG
HG00338	A*03:01, A*68:01, B*35:01, B*44:02, C*04:01, C*05:01	negative	10.9	excluded	GG
HG00342	A*02:01, A*11:01, B*13:02, B*44:02, C*05:01, C*06:02	negative	9.3	excluded	AG
HG00345	A*01:01, A*03:01, B*08:01, B*35:01, C*04:01, C*07:01	negative	37.2	excluded	GG
HG00349	A*01:01, A*68:01, B*08:01, B*27:05, C*02:02, C*07:01	negative	20.3	excluded	GG
HG00351	A*02:01, A*24:02, B*07:02, B*38:01, C*07:02, C*12:03	positive	18.8	negative	GG
HG00356	A*01:01, A*24:02, B*08:01, B*40:01, C*03:04, C*07:01	positive	45.7	excluded	GG
HG00358	A*02:01, A*03:01, B*27:05, B*47:01, C*01:02, C*06:02	negative	568.1	excluded	GG
HG00361	A*03:01, A*24:02, B*07:02, B*35:01, C*04:01, C*07:02	positive	702.5	positive	AG
HG00366	A*02:01, A*24:02, B*07:02, B*15:01, C*03:03, C*07:02	positive	45.9	excluded	GG
HG00369	A*02:01, A*03:01, B*27:05, B*44:02, C*02:02, C*07:04	negative	-5.3	excluded	GG
HG00373	A*01:01, A*02:01, B*15:01, B*56:01, C*01:02, C*03:03	negative	4.3	excluded	GG
HG00375	A*02:01, A*03:01, B*13:02, B*40:01, C*03:04, C*06:02	negative	-3.8	excluded	AG
HG00376	A*02:01, A*03:01, B*40:01, B*51:01, C*03:04, C*14:02	negative	16	excluded	AG
HG00378	A*02:01, A*24:02, B*35:01, B*40:01, C*03:04, C*04:01	positive	21.8	negative	GG
HG00379	A*02:01, A*03:01, B*07:02, B*44:02, C*05:01, C*07:02	negative	6.5	excluded	GG
HG00380	A*01:01, A*03:01, B*07:02, B*08:01, C*03:04, C*07:01	negative	12.5	excluded	GG
HG00382	A*03:01, A*24:02, B*07:02, B*44:02, C*05:01, C*07:02	positive	10.7	negative	GG
HG00384	A*02:01, A*03:01, B*35:01, B*40:02, C*04:01, C*07:04	negative	2.6	excluded	GG
HG01789	A*02:01, A*11:01, B*15:01, B*15:01, C*03:03, C*04:01	negative	13.5	excluded	AG
HG01791	A*01:01, A*25:01, B*07:02, B*08:01, C*07:01, C*07:02	negative	7.8	excluded	AG
HG02215	A*02:01, A*29:01, B*08:01, B*44:03, C*07:01, C*16:01	negative	6.3	excluded	GG
NA06985	A*03:01, A*02:01, B*07:02, B*57:01, C*07:02, C*06:02	negative	14.2	excluded	AG
NA06994	A*02:01, A*32:01, B*40:02, B*08:01, C*02:02, C*07:01	negative	8.5	excluded	GG
NA07048	A*02:01, A*02:01, B*44:02, B*07:02, C*05:01, C*07:02	negative	24.9	excluded	AG
NA07051	A*02:01, A*68:01, B*15:01, B*07:02, C*03:03, C*07:02	negative	8.6	excluded	AG
NA07056	A*01:01, A*02:01, B*08:01, B*57:01, C*07:01, C*06:02	negative	-3.3	excluded	GG
NA07357	A*01:01, A*24:02, B*08:01, B*39:06, C*07:01, C*07:02	positive	377.6	positive	AG
NA10847	A*25:01, A*03:01, B*08:01, B*18:01, C*07:01, C*12:03	negative	1.3	excluded	GG
NA10851	A*24:02, A*01:01, B*40:01, B*08:01, C*03:04, C*07:01	positive	817	positive	AG
NA11831	A*01:01, A*03:01, B*08:01, B*07:02, C*07:01, C*07:02	negative	52	excluded	GG
NA11881	A*03:01, A*26:01, B*07:02, B*07:02, C*07:02, C*07:02	negative	37.5	excluded	AG
NA11894	A*01:01, A*24:02, B*08:01, B*55:01, C*07:01, C*03:03	positive	670.1	positive	AG
NA11918	A*02:01, A*01:01, B*07:02, B*44:02, C*07:01, C*05:01	negative	26.8	excluded	GG
NA11930	A*02:01, A*24:02, B*13:02, B*13:02, C*06:02, C*06:02	positive	18.1	negative	GG
NA11931	A*02:01, A*03:01, B*44:02, B*07:02, C*05:01, C*07:02	negative	21.3	excluded	AG
NA11992	A*02:01, A*01:01, B*35:01, B*08:01, C*04:01, C*07:01	negative	19	excluded	GG
NA11994	A*01:01, A*11:01, B*07:02, B*51:01, C*07:02, C*15:02	negative	63.3	excluded	GG
NA11995	A*01:01, A*01:01, B*57:01, B*08:01, C*06:02, C*07:01	negative	6	excluded	AG
NA12004	A*24:02, A*02:01, B*07:02, B*07:02, C*07:02, C*07:02	positive	475.8	positive	AG
NA12005	A*29:02, A*02:01, B*07:02, B*27:03, C*07:02, C*01:02	negative	25.1	excluded	AG
NA12044	A*02:01, A*01:01, B*07:02, B*07:02, C*07:02, C*07:02	negative	21.7	excluded	AG
NA12058	A*02:01, A*03:01, B*40:01, B*40:01, C*03:04, C*03:04	negative	9.6	excluded	GG
NA12144	A*03:01, A*02:01, B*35:01, B*44:02, C*04:01, C*07:04	negative	15.2	excluded	GG
NA12154	A*01:01, A*31:01, B*08:01, B*40:01, C*07:01, C*03:04	negative	14.2	excluded	GG
NA12155	A*01:01, A*02:01, B*08:01, B*44:02, C*07:01, C*05:01	negative	10.7	excluded	AG
NA12275	A*23:01, A*03:01, B*14:01, B*07:02, C*08:02, C*07:02	negative	38.4	excluded	GG
NA12282	A*01:01, A*02:01, B*08:01, B*37:01, C*03:04, C*06:02	negative	3.2	excluded	AG
NA12283	A*03:01, A*02:01, B*15:01, B*57:01, C*03:03, C*06:02	negative	-5.9	excluded	AG
NA12383	A*02:01, A*02:01, B*07:02, B*39:01, C*07:02, C*12:03	negative	5.6	excluded	AG
NA12546	A*01:01, A*24:02, B*07:02, B*57:01, C*06:02, C*07:02	positive	51.9	excluded	GG
NA12717	A*01:01, A*02:01, B*07:02, B*08:01, C*07:01, C*07:02	negative	4.6	excluded	AG
NA12718	A*03:01, A*11:01, B*07:02, B*44:03, C*07:02, C*04:09	negative	34	excluded	GG
NA12749	A*02:01, A*03:01, B*35:01, B*44:02, C*04:01, C*05:01	negative	75.2	excluded	GG
NA12750	A*02:01, A*31:01, B*07:02, B*15:01, C*03:03, C*07:02	negative	38.4	excluded	AG
NA12751	A*01:01, A*02:01, B*07:02, B*08:01, C*07:01, C*07:02	negative	-2.6	excluded	AG
NA12761	A*01:01, A*24:02, B*07:02, B*08:01, C*07:01, C*07:02	positive	-6.9	negative	GG
NA12763	A*01:01, A*03:01, B*07:02, B*08:01, C*07:01, C*07:02	negative	3.1	excluded	AG
NA12777	A*03:01, A*23:01, B*07:02, B*44:03, C*04:09, C*07:02	negative	10	excluded	GG
NA12814	A*02:01, A*03:01, B*07:02, B*07:02, C*07:02, C*07:02	negative	9.4	excluded	GG
NA12815	A*01:01, A*24:02, B*08:01, B*55:01, C*07:01, C*07:02	positive	463.4	positive	AG
NA12827	A*01:01, A*02:01, B*35:41, B*37:01, C*04:01, C*06:02	negative	14	excluded	GG
NA12829	A*02:01, A*24:02, B*07:02, B*44:02, C*05:01, C*07:02	positive	7.6	negative	GG
NA12843	A*03:01, A*03:01, B*07:02, B*07:02, C*07:02, C*07:02	negative	13.8	excluded	AG
NA12872	A*01:01, A*03:01, B*08:01, B*14:02, C*07:01, C*08:02	negative	17.5	excluded	GG
NA12873	A*03:01, A*24:02, B*07:02, B*39:06, C*07:02, C*07:02	positive	643.6	positive	AG
NA12890	A*02:01, A*03:01, B*15:01, B*44:03, C*03:04, C*16:01	negative	11.2	excluded	AG
NA18488	A*02:01, A*30:01, B*42:01, B*44:03, C*04:01, C*17:01	negative	15.2	excluded	AG
NA18505	A*26:01, A*74:01, B*15:03, B*53:01, C*02:02, C*07:01	negative	22.9	excluded	AG
NA18519	A*36:01, A*66:02, B*53:01, B*58:01, C*04:01, C*07:18	negative	30.7	excluded	AA
NA18908	A*30:01, A*74:01, B*08:01, B*42:01, C*07:18, C*17:01	negative	4.5	excluded	GG
NA18934	A*36:01, A*68:02, B*15:10, B*35:01, C*03:04, C*04:01	negative	2	excluded	AA
NA19099	A*23:01, A*36:01, B*07:02, B*07:02, C*07:02, C*15:05	negative	591.3	excluded	AA
NA19116	A*23:01, A*33:03, B*07:02, B*39:03, C*07:01, C*07:02	negative	1010	excluded	AG
NA19137	A*02:01, A*30:01, B*07:02, B*45:01, C*07:02, C*16:01	negative	21.9	excluded	GG
NA19138	A*02:01, A*23:01, B*07:02, B*58:01, C*07:01, C*07:02	negative	807	excluded	AA
NA19189	A*01:01, A*30:01, B*42:01, B*58:01, C*03:02, C*17:01	negative	2.6	excluded	AA
NA19200	A*23:01, A*30:02, B*07:02, B*52:01, C*07:02, C*16:01	negative	9.6	excluded	GG
NA19206	A*01:01, A*02:01, B*42:01, B*53:01, C*04:01, C*17:01	negative	2.2	excluded	AA
NA19207	A*30:02, A*68:02, B*08:01, B*15:10, C*03:02, C*07:01	negative	-3	excluded	AA
NA19223	A*30:01, A*33:03, B*41:04, B*42:01, C*17:01, C*17:01	negative	9.6	excluded	GG
NA19235	A*36:01, A*74:01, B*07:02, B*08:01, C*03:04, C*15:05	negative	-2	excluded	AG
NA20503	A*01:01, A*02:01, B*35:01, B*35:01, C*04:01, C*04:01	negative	19.3	excluded	GG
NA20506	A*01:01, A*02:01, B*08:01, B*18:01, C*07:01, C*12:03	negative	-9.1	excluded	AA
NA20514	A*02:01, A*24:02, B*18:01, B*57:01, C*05:01, C*06:02	positive	855.2	positive	AA
NA20515	A*03:01, A*30:02, B*07:02, B*18:01, C*05:01, C*07:02	negative	7.2	excluded	AA
NA20520	A*02:01, A*30:01, B*18:01, B*35:01, C*04:01, C*05:01	negative	18.7	excluded	AG
NA20527	A*29:01, A*68:01, B*07:02, B*07:05, C*07:02, C*15:05	negative	-7.1	excluded	AG
NA20530	A*03:01, A*30:01, B*07:02, B*13:02, C*06:02, C*07:02	negative	8.4	excluded	AG
NA20531	A*02:01, A*02:01, B*35:01, B*44:02, C*04:01, C*05:01	negative	24	excluded	AG
NA20536	A*01:01, A*02:01, B*08:01, B*15:17, C*07:01, C*07:01	negative	-5.1	excluded	AG
NA20537	A*01:01, A*01:01, B*08:01, B*58:01, C*06:02, C*07:01	negative	1.8	excluded	AG
NA20541	A*01:01, A*02:01, B*08:01, B*35:03, C*04:01, C*07:01	negative	-6.9	excluded	GG
NA20542	A*03:01, A*33:01, B*07:02, B*14:02, C*07:02, C*08:02	negative	13.3	excluded	AG
NA20543	A*01:01, A*32:01, B*08:01, B*53:01, C*04:01, C*07:01	negative	64.6	excluded	AG
NA20585	A*03:01, A*24:02, B*07:02, B*07:02, C*07:02, C*07:02	positive	738.2	positive	AA
NA20588	A*01:01, A*02:01, B*08:01, B*51:01, C*02:02, C*07:01	negative	17.9	excluded	AG
NA20589	A*01:01, A*02:01, B*18:01, B*35:03, C*04:01, C*05:01	negative	8.9	excluded	AG
NA20756	A*02:01, A*23:01, B*49:01, B*51:01, C*07:01, C*14:02	negative	667.8	excluded	AG
NA20758	A*01:01, A*24:02, B*08:01, B*55:01, C*01:02, C*07:01	positive	14.1	negative	GG
NA20759	A*02:01, A*03:01, B*18:01, B*44:03, C*07:01, C*16:01	negative	18.4	excluded	AG
NA20768	A*01:01, A*02:01, B*18:01, B*44:03, C*04:01, C*07:01	negative	11	excluded	GG
NA20769	A*02:01, A*03:01, B*15:01, B*58:01, C*03:03, C*07:18	negative	2.8	excluded	AG
NA20796	A*02:01, A*02:01, B*07:02, B*51:01, C*07:02, C*14:02	negative	-6.1	excluded	GG
NA20798	A*01:01, A*24:02, B*07:02, B*08:01, C*07:01, C*07:02	positive	491.5	positive	AG
NA20800	A*01:01, A*26:01, B*37:01, B*44:03, C*06:02, C*16:01	negative	0.1	excluded	GG
NA20802	A*01:01, A*02:01, B*08:01, B*40:01, C*03:04, C*07:01	negative	112	excluded	AG
NA20807	A*03:01, A*26:01, B*07:02, B*08:01, C*07:02, C*07:02	negative	-2.3	excluded	AG
NA20809	A*03:01, A*29:02, B*07:02, B*44:03, C*07:02, C*16:01	negative	62.6	excluded	GG
NA20812	A*01:01, A*02:01, B*18:01, B*41:01, C*12:03, C*17:01	negative	33.1	excluded	AG
NA20813	A*24:02, A*32:01, B*07:02, B*44:02, C*05:01, C*12:03	positive	691.1	positive	AG
NA20815	A*03:01, A*31:01, B*35:01, B*44:02, C*04:01, C*05:01	negative	25	excluded	AA
