# Supplementary material for: Optimized Whole Genome Association Scanning for Discovery of HLA Class I-Restricted Minor Histocompatibility Antigens
Source: Front Immunol. 2020 Apr 17;11:659. doi: 10.3389/fimmu.2020.00659 (PMC7180171; doi:10.3389/fimmu.2020.00659)
Supplement: TABLE S6 — SNP association of new minor histocompatibility antigens. [file Table_6.xlsx]

## Sheet: LB-CYBA-1Y
Chromosome	Base pair	Allele 1	Allele 1 Frequency in recognized EBV-LCLs	Allele 1 Frequency in not recognized EBV-LCLs	Allele 2	p-value (Fisher's Exact test)	SNP	Consequences of SNP according BiomaRt
16	88713236	A	0.5119	0.03333	G	8.212e-11	rs4673	missense_variant; non_coding_transcript_exon_variant
16	88713236	A	0.5119	0.03333	G	8.212e-11	CM983302	coding_sequence_variant; non_coding_transcript_exon_variant
16	88712780	A	0.5357	0.08333	C	5.823e-09	rs12933512	non_coding_transcript_exon_variant; non_coding_transcript_variant; intron_variant
16	88712782	A	0.5357	0.08333	G	5.823e-09	rs12709103	non_coding_transcript_exon_variant; non_coding_transcript_variant; intron_variant
16	88713473	G	0.5119	0.06667	A	7.146e-09	rs4782308	non_coding_transcript_exon_variant; non_coding_transcript_variant; intron_variant
16	88713473	G	0.5119	0.06667	A	7.146e-09	rs775531487	non_coding_transcript_exon_variant; non_coding_transcript_variant; intron_variant
16	88712767	A	0.5238	0.08333	G	1.356e-08	rs12933505	non_coding_transcript_exon_variant; non_coding_transcript_variant; intron_variant
2	156664591	G	0.4881	0.1	C	6.386e-07	rs1589152
2	156667454	C	0.4762	0.1	A	1.405e-06	rs1520343
2	156675740	T	0.4762	0.1	C	1.405e-06	rs1607362
1	110140977	T	0.4524	0.1	C	3.551e-06	rs505303
2	156682657	A	0.4524	0.1	C	3.551e-06	rs1518284
3	127445047	A	0.3077	0.7143	AAGAC	4.147e-06	rs145797846	non_coding_transcript_variant; intron_variant
12	26078752	CA	0.4286	0.08333	C	4.161e-06	rs201050633
12	26079560	A	0.4286	0.08333	G	4.161e-06	rs1691903
12	26081332	C	0.4286	0.08333	A	4.161e-06	rs12311746
15	33967464	A	0.131	0.4833	G	4.365e-06	rs62012574	non_coding_transcript_variant; intron_variant
11	131097789	T	0.5595	0.1833	G	5.796e-06	rs1113927
9	91524906	G	0.5952	0.2167	A	7.451e-06	rs4302919
3	127437693	TA	0.2976	0.6833	T	7.931e-06
16	88713501	G	0.369	0.75	A	8.486e-06	rs4782393	splice_region_variant; non_coding_transcript_exon_variant; non_coding_transcript_variant; intron_variant
12	26074458	A	0.4167	0.08333	G	8.725e-06	rs1167632
11	3225586	G	0.2857	0.01667	A	8.864e-06	rs4298886
4	61224825	G	0.2381	0	C	9.333e-06	rs71602749
4	61224825	G	0.2381	0	C	9.333e-06	rs7666699
4	61226055	C	0.2381	0	T	9.333e-06	rs2124336
1	64054759	A	0.3571	0.7333	C	9.64e-06	rs217479	non_coding_transcript_variant; intron_variant
5	4773435	GTTAT	0.1071	0.4333	G	9.647e-06

## Sheet: LB-DHX33-1C
Chromosome	Base pair	Allele 1	Allele 1 Frequency in recognized EBV-LCLs	Allele 1 Frequency in not recognized EBV-LCLs	Allele 2	p-value (Fisher's Exact test)	SNP	Consequences of SNP according BiomaRt
17	5366947	A	0.5	0	G	9.614e-17	rs8069315	missense_variant
17	5361225	G	0.5	0	A	9.614e-17	rs55935197	NMD_transcript_variant; non_coding_transcript_variant; intron_variant
17	5362245	T	0.5	0	C	9.614e-17	rs8066805	NMD_transcript_variant; non_coding_transcript_variant; intron_variant
17	5366947	A	0.5	0	G	9.614e-17	rs8069315	NMD_transcript_variant; intron_variant
17	5368744	A	0.5	0	C	9.614e-17	rs1805439	NMD_transcript_variant; intron_variant
17	5369933	C	0.5	0	T	9.614e-17	rs73339275	NMD_transcript_variant; intron_variant
17	5363404	A	0.5	0.006667	G	1.867e-15	rs113978671	NMD_transcript_variant; non_coding_transcript_variant; intron_variant
17	5368311	A	0.5	0.006667	G	1.867e-15	rs16954715	NMD_transcript_variant; intron_variant
17	5384327	C	0.5	0.006667	T	1.867e-15	rs1805448	NMD_transcript_variant; non_coding_transcript_exon_variant; intron_variant
17	5385296	C	0.5	0.006667	T	1.867e-15	rs1805452	NMD_transcript_variant; non_coding_transcript_variant; intron_variant
17	5386025	G	0.5	0.01333	A	1.894e-14	rs1805456	NMD_transcript_variant; non_coding_transcript_exon_variant; non_coding_transcript_variant; intron_variant
17	5386543	C	0.5	0.01333	T	1.894e-14	rs1805457	NMD_transcript_variant; non_coding_transcript_variant; intron_variant
17	5394663	T	0.5	0.01333	C	1.894e-14	rs112672463
17	5394090	T	0.5	0.02	G	1.336e-13	rs73973808	3_prime_UTR_variant
17	5389642	A	0.5	0.02	C	1.336e-13	rs3026156	5_prime_UTR_variant; non_coding_transcript_variant; intron_variant
17	5403326	G	0.5	0.02	C	1.336e-13	rs73341251	NMD_transcript_variant; non_coding_transcript_variant; intron_variant
17	5404270	T	0.5	0.02	C	1.336e-13	rs55910638	NMD_transcript_variant; non_coding_transcript_variant; intron_variant
17	5407103	C	0.5	0.02	G	1.336e-13	rs73341257	NMD_transcript_variant; non_coding_transcript_exon_variant; intron_variant
17	5391083	T	0.5	0.02	C	1.336e-13	rs6502865	intron_variant
17	5395383	A	0.5	0.02	G	1.336e-13	rs8081387
17	5395518	A	0.5	0.02	T	1.336e-13	rs8068792
17	5395954	A	0.5	0.02	C	1.336e-13	rs73341227
17	5397025	T	0.5	0.02	C	1.336e-13	rs61260315
17	5397548	G	0.5	0.02	A	1.336e-13	rs61040463
17	5400177	A	0.5	0.02	G	1.336e-13	rs8079518
17	5414472	T	0.4762	0.02667	C	4.729e-12	rs7214293	NMD_transcript_variant; non_coding_transcript_variant; intron_variant
17	5378580	A	0.4286	0.01333	T	5.881e-12	rs73339288	NMD_transcript_variant; non_coding_transcript_variant; intron_variant
17	5414813	G	0.4524	0.04	C	4.404e-10	rs59399529	NMD_transcript_variant; non_coding_transcript_variant; intron_variant
17	5414813	G	0.4524	0.04	C	4.404e-10	rs386794826	NMD_transcript_variant; non_coding_transcript_variant; intron_variant
17	5372259	A	0.5476	0.08667	G	6.911e-10	rs28372907	5_prime_UTR_variant
17	5378934	T	0.5238	0.08667	C	3.493e-09	rs56968592	NMD_transcript_variant; non_coding_transcript_variant; intron_variant
17	5382202	T	0.5238	0.08667	C	3.493e-09	rs3888575	NMD_transcript_variant; non_coding_transcript_variant; intron_variant
17	5385398	A	0.5238	0.08667	C	3.493e-09	rs1805453	NMD_transcript_variant; non_coding_transcript_variant; intron_variant
17	5357491	A	0.619	0.1467	C	4.731e-09	rs60423909	NMD_transcript_variant; non_coding_transcript_variant; intron_variant
17	5363973	T	0.5476	0.1067	C	7.776e-09	rs6502861	NMD_transcript_variant; non_coding_transcript_variant; intron_variant
17	5370687	T	0.5476	0.1067	G	7.776e-09	rs1805430	NMD_transcript_variant; intron_variant
17	5394745	T	0.5238	0.1133	C	7.175e-08	rs9913124
17	5398234	G	0.5238	0.1133	A	7.175e-08	rs9916398
17	5409385	A	0.5714	0.1467	G	9.655e-08	rs9889766	NMD_transcript_variant; non_coding_transcript_variant; intron_variant
17	5412822	A	0.5714	0.1467	G	9.655e-08	rs16954813	NMD_transcript_variant; non_coding_transcript_variant; intron_variant
17	5412912	C	0.5714	0.1467	A	9.655e-08	rs61099937	NMD_transcript_variant; non_coding_transcript_variant; intron_variant
17	5413024	C	0.5714	0.1467	T	9.655e-08	rs57010704	NMD_transcript_variant; non_coding_transcript_variant; intron_variant
17	5413038	T	0.5714	0.1467	C	9.655e-08	rs60169688	NMD_transcript_variant; non_coding_transcript_variant; intron_variant
17	5413430	T	0.5714	0.1467	C	9.655e-08	rs12602566	NMD_transcript_variant; non_coding_transcript_variant; intron_variant
17	5404262	C	0.5238	0.12	G	1.397e-07	rs872569	NMD_transcript_variant; non_coding_transcript_exon_variant; non_coding_transcript_variant; intron_variant
17	5393784	TTTAA	0.5238	0.12	T	1.397e-07
17	5394204	C	0.5238	0.12	T	1.397e-07	rs9891023
17	5394248	A	0.5238	0.12	G	1.397e-07	rs9910302
17	5394330	A	0.5238	0.12	C	1.397e-07	rs9912170
17	5394579	G	0.5238	0.12	A	1.397e-07	rs9913525
17	5394607	C	0.5238	0.12	T	1.397e-07	rs386794820
17	5394607	C	0.5238	0.12	T	1.397e-07	rs386794820
17	5394607	C	0.5238	0.12	T	1.397e-07	rs9892003
17	5394640	G	0.5238	0.12	A	1.397e-07	rs9913743
17	5395334	A	0.5238	0.12	G	1.397e-07	rs8081261
17	5395371	G	0.5238	0.12	C	1.397e-07	rs8082510
17	5395477	G	0.5238	0.12	C	1.397e-07	rs8082665
17	5395630	A	0.5238	0.12	G	1.397e-07	rs8081721
17	5395721	G	0.5238	0.12	A	1.397e-07	rs8065071
17	5395759	G	0.5238	0.12	C	1.397e-07	rs13341957
17	5395759	G	0.5238	0.12	C	1.397e-07	rs386794821
17	5395760	G	0.5238	0.12	A	1.397e-07	rs13341064
17	5395815	G	0.5238	0.12	C	1.397e-07	rs9893583
17	5395883	C	0.5238	0.12	T	1.397e-07	rs9900370
17	5396019	G	0.5238	0.12	T	1.397e-07	rs9906174
17	5396314	A	0.5238	0.12	G	1.397e-07	rs9898567
17	5396697	T	0.5238	0.12	C	1.397e-07	rs9901132
17	5396735	C	0.5238	0.12	T	1.397e-07	rs9907870
17	5397277	G	0.5238	0.12	C	1.397e-07	rs9907789
17	5397401	C	0.5238	0.12	T	1.397e-07	rs58054077
17	5397560	C	0.5238	0.12	T	1.397e-07	rs61481020
17	5397771	C	0.5238	0.12	T	1.397e-07	rs9915716
17	5398399	C	0.5238	0.12	T	1.397e-07	rs9895207
17	5414326	T	0.5714	0.1533	G	1.742e-07	rs12602960	NMD_transcript_variant; non_coding_transcript_variant; intron_variant
17	5368356	C	0.5476	0.14	G	2.198e-07	rs11658701	NMD_transcript_variant; intron_variant
17	5405341	C	0.5476	0.14	G	2.198e-07	rs3809845	NMD_transcript_variant; non_coding_transcript_exon_variant; intron_variant
17	5405926	C	0.5476	0.14	A	2.198e-07	rs28403893	NMD_transcript_variant; non_coding_transcript_exon_variant; intron_variant
17	5406286	T	0.5476	0.14	C	2.198e-07	rs28609418	NMD_transcript_variant; non_coding_transcript_exon_variant; intron_variant
17	5406793	A	0.5476	0.14	G	2.198e-07	rs73341256	NMD_transcript_variant; non_coding_transcript_exon_variant; intron_variant
17	5408391	G	0.5476	0.14	A	2.198e-07	rs8067918	NMD_transcript_variant; non_coding_transcript_exon_variant; intron_variant
17	5408634	A	0.5476	0.14	G	2.198e-07	rs8066547	NMD_transcript_variant; non_coding_transcript_exon_variant; intron_variant
17	5408646	G	0.5476	0.14	A	2.198e-07	rs8068422	NMD_transcript_variant; non_coding_transcript_exon_variant; intron_variant
17	5409434	A	0.5476	0.14	G	2.198e-07	rs9889954	NMD_transcript_variant; non_coding_transcript_variant; intron_variant
17	5409655	G	0.5476	0.14	C	2.198e-07	rs73341265	NMD_transcript_variant; non_coding_transcript_variant; intron_variant
17	5410146	T	0.5476	0.14	C	2.198e-07	rs7211262	NMD_transcript_variant; non_coding_transcript_variant; intron_variant
17	5410210	G	0.5476	0.14	A	2.198e-07	rs7211858	NMD_transcript_variant; non_coding_transcript_variant; intron_variant
17	5410258	G	0.5476	0.14	T	2.198e-07	rs73341268	NMD_transcript_variant; non_coding_transcript_variant; intron_variant
17	5410499	A	0.5476	0.14	G	2.198e-07	rs9898090	NMD_transcript_variant; non_coding_transcript_variant; intron_variant
17	5410592	A	0.5476	0.14	C	2.198e-07	rs9899767	NMD_transcript_variant; non_coding_transcript_variant; intron_variant
17	5410971	T	0.5476	0.14	C	2.198e-07	rs8069658	NMD_transcript_variant; non_coding_transcript_variant; intron_variant
17	5411065	T	0.5476	0.14	C	2.198e-07	rs8069831	NMD_transcript_variant; non_coding_transcript_variant; intron_variant
17	5411102	A	0.5476	0.14	G	2.198e-07	rs8068672	NMD_transcript_variant; non_coding_transcript_variant; intron_variant
17	5411181	T	0.5476	0.14	C	2.198e-07	rs8073587	NMD_transcript_variant; non_coding_transcript_variant; intron_variant
17	5411181	T	0.5476	0.14	C	2.198e-07	rs386794824	NMD_transcript_variant; non_coding_transcript_variant; intron_variant
17	5411181	T	0.5476	0.14	C	2.198e-07	rs386794824	NMD_transcript_variant; non_coding_transcript_variant; intron_variant
17	5411193	T	0.5476	0.14	C	2.198e-07	rs8073594	NMD_transcript_variant; non_coding_transcript_variant; intron_variant
17	5411314	T	0.5476	0.14	C	2.198e-07	rs8073764	NMD_transcript_variant; non_coding_transcript_variant; intron_variant
17	5411550	A	0.5476	0.14	C	2.198e-07	rs57512487	NMD_transcript_variant; non_coding_transcript_variant; intron_variant
17	5411604	T	0.5476	0.14	C	2.198e-07	rs57672697	NMD_transcript_variant; non_coding_transcript_variant; intron_variant
17	5411604	T	0.5476	0.14	C	2.198e-07	rs386794825	NMD_transcript_variant; non_coding_transcript_variant; intron_variant
17	5400750	T	0.5476	0.14	C	2.198e-07	rs55881499
17	5401706	T	0.5476	0.14	C	2.198e-07	rs57724035
17	5406917	C	0.5476	0.14	CTCTG	2.198e-07
17	5394615	C	0.5238	0.1267	T	2.64e-07	rs9892012
17	5394615	C	0.5238	0.1267	T	2.64e-07	rs1269937068
17	5396349	A	0.5	0.1133	AAAT	3.003e-07	rs770122194
17	5405829	C	0.5476	0.1467	T	3.95e-07	rs8075409	NMD_transcript_variant; non_coding_transcript_exon_variant; intron_variant
17	5407106	T	0.5476	0.1467	C	3.95e-07	rs73341258	NMD_transcript_variant; non_coding_transcript_exon_variant; intron_variant
3	83555759	TA	0.8571	0.42	T	4.278e-07
17	5398540	G	0.5238	0.1333	A	4.85e-07	rs9889490
17	5405827	C	0.5476	0.1533	T	6.935e-07	rs8075408	NMD_transcript_variant; non_coding_transcript_exon_variant; intron_variant
17	5405827	C	0.5476	0.1533	T	6.935e-07	rs386794822	NMD_transcript_variant; non_coding_transcript_exon_variant; intron_variant
17	5408761	G	0.5476	0.1533	C	6.935e-07	rs8067980	NMD_transcript_variant; non_coding_transcript_exon_variant; intron_variant
17	5408917	G	0.5476	0.1533	C	6.935e-07	rs8068187	NMD_transcript_variant; non_coding_transcript_exon_variant; intron_variant
17	5411610	C	0.5476	0.1533	T	6.935e-07	rs12603924	NMD_transcript_variant; non_coding_transcript_variant; intron_variant
17	5402934	C	0.5476	0.1533	CT	6.935e-07
17	5393461	C	0.5238	0.14	T	8.68e-07	rs1805467	3_prime_UTR_variant
17	5392161	T	0.5238	0.14	C	8.68e-07	rs929261	5_prime_UTR_variant
17	5394882	G	0.5238	0.14	A	8.68e-07	rs9914251
5	76665764	T	0.3333	0.04	A	1.196e-06	rs62364318	intron_variant
3	83557458	A	0.8095	0.3933	G	1.521e-06	rs6777013
3	83557458	A	0.8095	0.3933	G	1.521e-06	rs34638913
3	83557459	A	0.8095	0.3933	C	1.521e-06	rs6777014
17	5369324	A	0.5714	0.1867	G	2.674e-06	rs9908460	NMD_transcript_variant; intron_variant
17	5363256	G	0.1905	0	C	2.987e-06	rs149216173	NMD_transcript_variant; non_coding_transcript_variant; intron_variant
7	55474997	A	0.5	0.14	G	3.221e-06	rs6968790	NMD_transcript_variant; intron_variant
6	131431443	T	0.2619	0.02	C	3.809e-06	rs77808541
10	44484939	T	0.5476	0.1733	C	3.965e-06	rs7918198
6	131152159	G	0.2381	0.01333	T	4.634e-06	rs9402291	intron_variant
6	131133871	A	0.2381	0.01333	G	4.634e-06	rs61228196
6	131138807	G	0.2381	0.01333	T	4.634e-06	rs10434884
6	131147919	A	0.2381	0.01333	G	4.634e-06	rs9402287
11	92671744	T	0.5	0.1467	C	5.467e-06	rs35308362
11	92671744	T	0.5	0.1467	C	5.467e-06	rs7113297
10	44498375	G	0.5476	0.18	A	5.822e-06	rs6593385
15	31478183	G	0.07143	0.4267	A	6.506e-06	rs183943
4	38032931	G	0.6667	0.2733	A	6.779e-06	rs7670756	NMD_transcript_variant; non_coding_transcript_variant; intron_variant
3	133237766	C	0.3333	0.05333	T	7.111e-06	rs34570052
3	83550583	A	0.7857	0.3867	G	7.318e-06	rs6548885
3	83550881	C	0.7857	0.3867	T	7.318e-06	rs2317980
3	83551047	A	0.7857	0.3867	T	7.318e-06	rs2317981
3	83551165	T	0.7857	0.3867	A	7.318e-06	rs4277703
3	83553907	T	0.7857	0.3867	C	7.318e-06	rs6801156
3	83554093	A	0.7857	0.3867	C	7.318e-06	rs1377624
3	83554642	C	0.7857	0.3867	G	7.318e-06	rs2317983
3	83559998	A	0.7857	0.3867	AG	7.318e-06
4	38029729	C	0.6429	0.26	A	7.587e-06	rs9995745	NMD_transcript_variant; intron_variant
6	131273904	G	0.4524	0.12	C	7.805e-06	rs9375784	non_coding_transcript_variant; intron_variant
6	131274888	G	0.4524	0.12	C	7.805e-06	rs12197829	non_coding_transcript_variant; intron_variant
6	131274908	T	0.4524	0.12	C	7.805e-06	rs9375785	non_coding_transcript_variant; intron_variant
6	131283231	T	0.4524	0.12	C	7.805e-06	rs62423583	non_coding_transcript_variant; intron_variant
6	131288001	C	0.4524	0.12	T	7.805e-06	rs11154611	non_coding_transcript_variant; intron_variant
6	131288178	C	0.4524	0.12	A	7.805e-06	rs11760051	non_coding_transcript_variant; intron_variant
6	131291952	G	0.4524	0.12	C	7.805e-06	rs9398967	non_coding_transcript_variant; intron_variant
6	131295636	A	0.4524	0.12	G	7.805e-06	rs9375787	non_coding_transcript_variant; intron_variant
6	131299147	T	0.4524	0.12	C	7.805e-06	rs9375788	non_coding_transcript_variant; intron_variant
6	131302731	C	0.4524	0.12	A	7.805e-06	rs9375789	non_coding_transcript_variant; intron_variant
6	131312134	T	0.4524	0.12	TG	7.805e-06
3	83546019	A	0.7857	0.3933	C	7.849e-06	rs4374540
3	83549826	T	0.7857	0.3933	C	7.849e-06	rs1377626
3	83550294	G	0.7857	0.3933	A	7.849e-06	rs6548884
3	83550973	T	0.7857	0.3933	C	7.849e-06	rs4060642
3	83551240	G	0.7857	0.3933	A	7.849e-06	rs4299491
3	83551650	G	0.7857	0.3933	A	7.849e-06	rs2084999
3	83552393	G	0.7857	0.3933	T	7.849e-06	rs2085001
3	83555308	C	0.7857	0.3933	T	7.849e-06	rs12489978
3	83556996	T	0.7857	0.3933	C	7.849e-06	rs6548889
3	83559188	C	0.7857	0.3933	T	7.849e-06	rs12631818
3	83559871	T	0.7857	0.3933	C	7.849e-06	rs2060955
3	83561127	G	0.7857	0.3933	A	7.849e-06	rs2318135
3	83561533	G	0.7857	0.3933	T	7.849e-06	rs7641510
6	32534959	AG	0	0.2969	A	7.885e-06	rs71538510
17	5397736	C	0.619	0.2333	T	8.038e-06	rs11654206
10	44479236	T	0.5238	0.1667	C	8.393e-06	rs4948803
10	44483728	G	0.5238	0.1667	T	8.393e-06	rs4145118
11	92671756	T	0.5714	0.2	C	8.939e-06	rs7113303
3	83546895	A	0.7857	0.4	C	9.313e-06	rs36120451
3	83548205	G	0.7857	0.4	A	9.313e-06	rs4856458
3	83549187	A	0.7857	0.4	G	9.313e-06	rs62257888
3	83560788	T	0.7857	0.4	A	9.313e-06	rs4605563
3	83561109	AATCTT	0.7857	0.4	A	9.313e-06
3	83562241	C	0.7857	0.4	A	9.313e-06	rs1377621
3	83563298	A	0.7857	0.4	G	9.313e-06	rs7625312
3	83594079	C	0.8095	0.4267	T	9.411e-06	rs2318138
1	165895995	A	0.09524	0.4533	G	9.821e-06	rs12021718

## Sheet: LB-IMMT-1S
Chromosome	Base pair	Allele 1	Allele 1 Frequency in recognized EBV-LCLs	Allele 1 Frequency in not recognized EBV-LCLs	Allele 2	p-value (Fisher's Exact test)	SNP	Consequences of SNP according BiomaRt
2	86336048	A	0.6622	0	G	1.858e-18	rs2194486	NMD_transcript_variant; non_coding_transcript_exon_variant; non_coding_transcript_variant; intron_variant
2	86400824	A	0.6486	0	G	7.222e-18	rs1050301	missense_variant; NMD_transcript_variant; non_coding_transcript_exon_variant
2	86325316	A	0.6486	0	C	7.222e-18	rs62147717	NMD_transcript_variant; non_coding_transcript_variant; intron_variant
2	86326717	G	0.6486	0	A	7.222e-18	rs72847885	NMD_transcript_variant; non_coding_transcript_variant; intron_variant
2	86337104	A	0.6486	0	G	7.222e-18	rs11127016	NMD_transcript_variant; non_coding_transcript_variant; intron_variant
2	86338568	G	0.6486	0	A	7.222e-18	rs4344936	NMD_transcript_variant; non_coding_transcript_variant; intron_variant
2	86343911	T	0.6486	0	G	7.222e-18	rs3764950	NMD_transcript_variant; non_coding_transcript_variant; intron_variant
2	86344095	T	0.6486	0	G	7.222e-18	rs3764949	NMD_transcript_variant; non_coding_transcript_variant; intron_variant
2	86388889	A	0.6486	0	G	7.222e-18	rs11685551	NMD_transcript_variant; non_coding_transcript_variant; intron_variant
2	86390714	A	0.6486	0	G	7.222e-18	rs6731358	NMD_transcript_variant; non_coding_transcript_variant; intron_variant
2	86400824	A	0.6486	0	G	7.222e-18	rs1050301	NMD_transcript_variant; non_coding_transcript_variant; intron_variant
2	86408768	C	0.6486	0	T	7.222e-18	rs2303338	NMD_transcript_variant; non_coding_transcript_variant; intron_variant
2	86413450	C	0.6486	0	T	7.222e-18	rs965636	NMD_transcript_variant; non_coding_transcript_variant; intron_variant
2	86414822	C	0.6486	0	T	7.222e-18	rs2081322	NMD_transcript_variant; non_coding_transcript_variant; intron_variant
2	86308459	T	0.6486	0	C	7.222e-18	rs4832240	non_coding_transcript_variant; intron_variant
2	86323069	C	0.6351	0	T	1.394e-17	rs2367200	NMD_transcript_variant; non_coding_transcript_variant; intron_variant
2	86427821	A	0.6486	0.01613	G	1.752e-16	rs2059352	intron_variant
2	86286010	T	0.7027	0.04839	C	3.918e-16	rs311585	non_coding_transcript_variant; intron_variant
2	86290186	T	0.7027	0.04839	C	3.918e-16	rs311588	non_coding_transcript_variant; intron_variant
2	86298588	T	0.7027	0.04839	C	3.918e-16	rs311578	intron_variant
2	86299122	G	0.7027	0.04839	A	3.918e-16	rs311579	intron_variant
2	86368804	A	0.5946	0	G	4.467e-16	rs3731818	3_prime_UTR_variant
2	86259443	C	0.7162	0.06452	T	9.877e-16	rs2276626	non_coding_transcript_exon_variant; synonymous_variant
2	86298098	A	0.6892	0.04839	G	1.475e-15	rs311576	intron_variant
2	86273945	T	0.7027	0.06452	C	3.543e-15	rs2886885	intron_variant
2	86276894	A	0.7027	0.06452	G	3.543e-15	rs10208184	intron_variant
2	86373765	T	0.6622	0.04839	C	1.031e-14	rs7575430	intron_variant
2	86293498	A	0.6892	0.06452	G	1.247e-14	rs311564	intron_variant
2	86438146	A	0.6486	0.04839	G	3.234e-14	rs2241432	3_prime_UTR_variant; intron_variant
2	86436067	A	0.6757	0.06452	C	4.316e-14	rs3770059	intron_variant
2	86264630	C	0.7162	0.09677	T	5.682e-14	rs717144	non_coding_transcript_variant; intron_variant
2	86438600	C	0.6622	0.06452	T	1.47e-13	rs17438451	3_prime_UTR_variant; intron_variant
2	86440436	C	0.6486	0.06452	T	4.929e-13	rs3087642	3_prime_UTR_variant; intron_variant
2	86440718	C	0.6486	0.06452	T	4.929e-13	rs11944	3_prime_UTR_variant; intron_variant
2	86451502	T	0.6486	0.06452	C	4.929e-13	rs1010239	intron_variant
2	86441085	T	0.6486	0.06452	G	4.929e-13	rs2288122
2	86454271	T	0.6351	0.06452	C	1.625e-12	rs1559511	intron_variant
2	86455675	A	0.6351	0.06452	G	1.625e-12	rs4832029	intron_variant
2	86456836	A	0.6351	0.06452	G	1.625e-12	rs2003931	intron_variant
2	86248309	T	0.6486	0.08065	C	3.06e-12	rs4832233	3_prime_UTR_variant
2	86253581	T	0.6486	0.08065	C	3.06e-12	rs10173155	3_prime_UTR_variant
2	86236205	C	0.6486	0.08065	G	3.06e-12	rs1036553
2	86241531	T	0.6486	0.08065	C	3.06e-12	rs879649
2	86403814	C	0.7297	0.1452	G	4.054e-12	rs3821017	NMD_transcript_variant; non_coding_transcript_variant; intron_variant
2	86411982	G	0.7297	0.1452	A	4.054e-12	rs7567380	NMD_transcript_variant; non_coding_transcript_variant; intron_variant
2	86409222	TAATA	0.7297	0.1452	T	4.054e-12
2	86369466	C	0.6081	0.06452	G	6.992e-12	rs386648149
2	86369466	C	0.6081	0.06452	G	6.992e-12	rs4832025
2	86441303	C	0.6486	0.09677	A	1.713e-11	rs708600	3_prime_UTR_variant
2	86407050	C	0.7297	0.1613	CA	1.786e-11	rs376635361	NMD_transcript_variant; non_coding_transcript_variant; intron_variant
2	86427235	C	0.2703	0.8387	G	1.786e-11	rs11900161	intron_variant
2	86460561	T	0.6216	0.08065	A	2.901e-11	rs1007502	non_coding_transcript_variant; intron_variant
2	86462802	G	0.6216	0.08065	T	2.901e-11	rs1559514	non_coding_transcript_variant; intron_variant
2	86459249	A	0.6216	0.08065	G	2.901e-11	rs2042502	intron_variant
2	86207172	G	0.6081	0.08065	A	4.602e-11	rs7606897
2	86210273	C	0.6081	0.08065	T	4.602e-11	rs3937593
2	86369470	T	0.6351	0.09677	G	5.053e-11	rs4832026
2	86424249	A	0.2838	0.8387	C	5.634e-11	rs6725046
2	86365607	C	0.2297	0.7903	T	5.762e-11	rs11395	3_prime_UTR_variant
2	86422073	C	0.2297	0.7903	G	5.762e-11	rs9653569	5_prime_UTR_variant; NMD_transcript_variant; non_coding_transcript_variant; intron_variant
2	86422660	T	0.2297	0.7903	C	5.762e-11	rs9309632	5_prime_UTR_variant
2	86311485	G	0.2297	0.7903	A	5.762e-11	rs13028023	NMD_transcript_variant; non_coding_transcript_variant; intron_variant
2	86316382	A	0.2297	0.7903	G	5.762e-11	rs1424522	NMD_transcript_variant; non_coding_transcript_variant; intron_variant
2	86317735	A	0.2297	0.7903	G	5.762e-11	rs10187150	NMD_transcript_variant; non_coding_transcript_variant; intron_variant
2	86322071	A	0.2297	0.7903	G	5.762e-11	rs715334	NMD_transcript_variant; non_coding_transcript_variant; intron_variant
2	86324760	G	0.2297	0.7903	C	5.762e-11	rs34263823	NMD_transcript_variant; non_coding_transcript_variant; intron_variant
2	86341328	A	0.2297	0.7903	G	5.762e-11	rs10184246	NMD_transcript_variant; non_coding_transcript_variant; intron_variant
2	86388605	G	0.2297	0.7903	T	5.762e-11	rs6737950	NMD_transcript_variant; non_coding_transcript_variant; intron_variant
2	86388605	G	0.2297	0.7903	T	5.762e-11	rs767952449	NMD_transcript_variant; non_coding_transcript_variant; intron_variant
2	86392071	G	0.2297	0.7903	A	5.762e-11	rs3770067	NMD_transcript_variant; non_coding_transcript_variant; intron_variant
2	86392665	A	0.2297	0.7903	T	5.762e-11	rs9917140	NMD_transcript_variant; non_coding_transcript_variant; intron_variant
2	86394290	T	0.2297	0.7903	C	5.762e-11	rs62150072	NMD_transcript_variant; non_coding_transcript_variant; intron_variant
2	86394290	T	0.2297	0.7903	C	5.762e-11	rs1157624265	NMD_transcript_variant; non_coding_transcript_variant; intron_variant
2	86395433	A	0.2297	0.7903	G	5.762e-11	rs6729732	NMD_transcript_variant; non_coding_transcript_variant; intron_variant
2	86395961	C	0.2297	0.7903	T	5.762e-11	rs12478097	NMD_transcript_variant; non_coding_transcript_variant; intron_variant
2	86396719	T	0.2297	0.7903	C	5.762e-11	rs2278083	NMD_transcript_variant; non_coding_transcript_variant; intron_variant
2	86397090	T	0.2297	0.7903	G	5.762e-11	rs12714171	NMD_transcript_variant; non_coding_transcript_variant; intron_variant
2	86398074	G	0.2297	0.7903	A	5.762e-11	rs2288115	NMD_transcript_variant; non_coding_transcript_variant; intron_variant
2	86398206	T	0.2297	0.7903	C	5.762e-11	rs2288114	NMD_transcript_variant; non_coding_transcript_variant; intron_variant
2	86398291	A	0.2297	0.7903	G	5.762e-11	rs2288113	NMD_transcript_variant; non_coding_transcript_variant; intron_variant
2	86398785	T	0.2297	0.7903	G	5.762e-11	rs12477274	NMD_transcript_variant; non_coding_transcript_variant; intron_variant
2	86398909	A	0.2297	0.7903	T	5.762e-11	rs6757387	NMD_transcript_variant; non_coding_transcript_variant; intron_variant
2	86402456	C	0.2297	0.7903	T	5.762e-11	rs7566721	NMD_transcript_variant; non_coding_transcript_variant; intron_variant
2	86402813	G	0.2297	0.7903	C	5.762e-11	rs10496318	NMD_transcript_variant; non_coding_transcript_variant; intron_variant
2	86402937	T	0.2297	0.7903	C	5.762e-11	rs2367203	NMD_transcript_variant; non_coding_transcript_variant; intron_variant
2	86403747	A	0.2297	0.7903	C	5.762e-11	rs3770062	NMD_transcript_variant; non_coding_transcript_variant; intron_variant
2	86404101	G	0.2297	0.7903	T	5.762e-11	rs3770061	NMD_transcript_variant; non_coding_transcript_variant; intron_variant
2	86404411	G	0.2297	0.7903	A	5.762e-11	rs2367204	NMD_transcript_variant; non_coding_transcript_variant; intron_variant
2	86406438	G	0.2297	0.7903	A	5.762e-11	rs6547663	NMD_transcript_variant; non_coding_transcript_variant; intron_variant
2	86406889	A	0.2297	0.7903	G	5.762e-11	rs3770060	NMD_transcript_variant; non_coding_transcript_variant; intron_variant
2	86407239	A	0.2297	0.7903	T	5.762e-11	rs1289325395	NMD_transcript_variant; non_coding_transcript_variant; intron_variant
2	86407239	A	0.2297	0.7903	T	5.762e-11	rs12469363	NMD_transcript_variant; non_coding_transcript_variant; intron_variant
2	86407452	C	0.2297	0.7903	G	5.762e-11	rs12998164	NMD_transcript_variant; non_coding_transcript_variant; intron_variant
2	86407734	G	0.2297	0.7903	C	5.762e-11	rs62150074	NMD_transcript_variant; non_coding_transcript_variant; intron_variant
2	86407784	C	0.2297	0.7903	T	5.762e-11	rs13024884	NMD_transcript_variant; non_coding_transcript_variant; intron_variant
2	86408385	G	0.2297	0.7903	A	5.762e-11	rs6731995	NMD_transcript_variant; non_coding_transcript_variant; intron_variant
2	86410069	T	0.2297	0.7903	A	5.762e-11	rs17027013	NMD_transcript_variant; non_coding_transcript_variant; intron_variant
2	86410715	G	0.2297	0.7903	A	5.762e-11	rs9646999	NMD_transcript_variant; non_coding_transcript_variant; intron_variant
2	86411275	A	0.2297	0.7903	G	5.762e-11	rs12469762	NMD_transcript_variant; non_coding_transcript_variant; intron_variant
2	86411607	A	0.2297	0.7903	G	5.762e-11	rs7566961	NMD_transcript_variant; non_coding_transcript_variant; intron_variant
2	86414114	A	0.2297	0.7903	C	5.762e-11	rs10175330	NMD_transcript_variant; non_coding_transcript_variant; intron_variant
2	86414283	C	0.2297	0.7903	T	5.762e-11	rs10188059	NMD_transcript_variant; non_coding_transcript_variant; intron_variant
2	86414870	T	0.2297	0.7903	C	5.762e-11	rs13010906	NMD_transcript_variant; non_coding_transcript_variant; intron_variant
2	86414984	A	0.2297	0.7903	G	5.762e-11	rs13011498	NMD_transcript_variant; non_coding_transcript_variant; intron_variant
2	86415573	G	0.2297	0.7903	A	5.762e-11	rs7588325	NMD_transcript_variant; non_coding_transcript_variant; intron_variant
2	86416915	C	0.2297	0.7903	T	5.762e-11	rs6730226	NMD_transcript_variant; non_coding_transcript_variant; intron_variant
2	86417908	T	0.2297	0.7903	C	5.762e-11	rs6719136	NMD_transcript_variant; non_coding_transcript_variant; intron_variant
2	86417975	G	0.2297	0.7903	A	5.762e-11	rs6747474	NMD_transcript_variant; non_coding_transcript_variant; intron_variant
2	86418955	G	0.2297	0.7903	A	5.762e-11	rs11884038	NMD_transcript_variant; non_coding_transcript_variant; intron_variant
2	86419602	C	0.2297	0.7903	A	5.762e-11	rs11885380	NMD_transcript_variant; non_coding_transcript_variant; intron_variant
2	86419932	G	0.2297	0.7903	C	5.762e-11	rs12996308	NMD_transcript_variant; non_coding_transcript_variant; intron_variant
2	86420255	A	0.2297	0.7903	G	5.762e-11	rs11897696	NMD_transcript_variant; non_coding_transcript_variant; intron_variant
2	86421209	A	0.2297	0.7903	G	5.762e-11	rs12475079	NMD_transcript_variant; non_coding_transcript_variant; intron_variant
2	86421332	A	0.2297	0.7903	G	5.762e-11	rs12475126	NMD_transcript_variant; non_coding_transcript_variant; intron_variant
2	86421507	A	0.2297	0.7903	G	5.762e-11	rs11899254	NMD_transcript_variant; non_coding_transcript_variant; intron_variant
2	86421702	C	0.2297	0.7903	T	5.762e-11	rs12714172	NMD_transcript_variant; non_coding_transcript_variant; intron_variant
2	86360225	G	0.2297	0.7903	A	5.762e-11	rs2241438	non_coding_transcript_exon_variant; non_coding_transcript_variant; intron_variant
2	86385668	C	0.2297	0.7903	T	5.762e-11	rs1057893	non_coding_transcript_exon_variant; intron_variant
2	86422945	A	0.2297	0.7903	G	5.762e-11	rs4402761	non_coding_transcript_exon_variant
2	86423019	T	0.2297	0.7903	C	5.762e-11	rs4422155	non_coding_transcript_exon_variant
2	86423031	C	0.2297	0.7903	A	5.762e-11	rs4450596	non_coding_transcript_exon_variant
2	86423154	A	0.2297	0.7903	G	5.762e-11	rs4374375	non_coding_transcript_exon_variant
2	86371883	C	0.2297	0.7903	T	5.762e-11	rs8244	synonymous_variant
2	86301305	T	0.2297	0.7903	C	5.762e-11	rs12994838	intron_variant
2	86301978	C	0.2297	0.7903	T	5.762e-11	rs3770075	intron_variant
2	86372388	TG	0.2297	0.7903	T	5.762e-11	rs201626312	intron_variant
2	86375748	T	0.2297	0.7903	A	5.762e-11	rs13019073	intron_variant
2	86377143	G	0.2297	0.7903	C	5.762e-11	rs7569853	intron_variant
2	86380113	A	0.2297	0.7903	G	5.762e-11	rs6731535	intron_variant
2	86381496	A	0.2297	0.7903	G	5.762e-11	rs10200018	intron_variant
2	86382151	A	0.2297	0.7903	G	5.762e-11	rs10202995	intron_variant
2	86383069	C	0.2297	0.7903	G	5.762e-11	rs12714170	intron_variant
2	86383171	A	0.2297	0.7903	C	5.762e-11	rs6547660	intron_variant
2	86383946	C	0.2297	0.7903	T	5.762e-11	rs1161895442	intron_variant
2	86383946	C	0.2297	0.7903	T	5.762e-11	rs12465983	intron_variant
2	86385235	A	0.2297	0.7903	C	5.762e-11	rs7561589	intron_variant
2	86371012	C	0.2297	0.7903	T	5.762e-11	rs876242
2	86409883	A	0.2297	0.7903	ACTTGAG	5.762e-11
2	86410758	T	0.2297	0.7903	TC	5.762e-11
2	86423224	A	0.2297	0.7903	G	5.762e-11	rs4544439
2	86423401	G	0.2297	0.7903	A	5.762e-11	rs9309633
2	86441334	CTGTT	0.6486	0.1129	C	8.662e-11
2	86405016	G	0.2568	0.8065	A	9.473e-11	rs13403186	NMD_transcript_variant; non_coding_transcript_variant; intron_variant
2	86405804	T	0.2568	0.8065	G	9.473e-11	rs6749090	NMD_transcript_variant; non_coding_transcript_variant; intron_variant
2	86414853	C	0.2568	0.8065	G	9.473e-11	rs13011139	NMD_transcript_variant; non_coding_transcript_variant; intron_variant
2	86207431	A	0.5946	0.08065	G	1.231e-10	rs6547654
2	86208178	A	0.5946	0.08065	C	1.231e-10	rs893442
2	86208678	C	0.5946	0.08065	G	1.231e-10	rs934831
2	86209096	C	0.5946	0.08065	T	1.231e-10	rs2083168
2	86209153	G	0.5946	0.08065	T	1.231e-10	rs869049551
2	86209153	G	0.5946	0.08065	T	1.231e-10	rs2083167
2	86209153	G	0.5946	0.08065	T	1.231e-10	rs74265044
2	86209817	A	0.5946	0.08065	T	1.231e-10	rs934829
2	86210101	C	0.5946	0.08065	T	1.231e-10	rs2099617
2	86210171	T	0.5946	0.08065	C	1.231e-10	rs2099616
2	86211495	A	0.5946	0.08065	G	1.231e-10	rs7595420
2	86212634	T	0.5946	0.08065	C	1.231e-10	rs7586985
2	86222249	G	0.5946	0.08065	A	1.231e-10	rs6547655
2	86433240	T	0.2432	0.7903	C	1.977e-10	rs10901	missense_variant
2	86375470	G	0.2432	0.7903	A	1.977e-10	rs13018652	intron_variant
2	86427615	G	0.2432	0.7903	A	1.977e-10	rs7560376	intron_variant
2	86428218	C	0.2432	0.7903	A	1.977e-10	rs7563742	intron_variant
2	86428291	T	0.2432	0.7903	C	1.977e-10	rs7590445	intron_variant
2	86429575	G	0.2432	0.7903	A	1.977e-10	rs10184462	intron_variant
2	86429884	A	0.2432	0.7903	G	1.977e-10	rs10208602	intron_variant
2	86430497	T	0.2432	0.7903	C	1.977e-10	rs13035593	intron_variant
2	86431621	T	0.2432	0.7903	C	1.977e-10	rs6547665	intron_variant
2	86432191	A	0.2432	0.7903	G	1.977e-10	rs12714173	intron_variant
2	86432252	A	0.2432	0.7903	G	1.977e-10	rs12714174	intron_variant
2	86432538	G	0.2432	0.7903	GCT	1.977e-10	rs1026966611	intron_variant
2	86432865	C	0.2432	0.7903	G	1.977e-10	rs12714175	intron_variant
2	86433591	G	0.2432	0.7903	A	1.977e-10	rs12714177	intron_variant
2	86434875	T	0.2432	0.7903	A	1.977e-10	rs9789526	intron_variant
2	86424661	C	0.2432	0.7903	T	1.977e-10	rs35615768
2	86424976	A	0.2432	0.7903	C	1.977e-10	rs12994382
2	86425857	C	0.2432	0.7903	T	1.977e-10	rs13027248
2	86425904	A	0.2432	0.7903	G	1.977e-10	rs13001470
2	86429731	CTTAT	0.2432	0.7903	C	1.977e-10
2	86339331	T	0.2297	0.7742	C	2.015e-10	rs13013916	NMD_transcript_variant; non_coding_transcript_variant; intron_variant
2	86388127	G	0.2297	0.7742	A	2.015e-10	rs9973320	NMD_transcript_variant; non_coding_transcript_variant; intron_variant
2	86399219	T	0.2297	0.7742	C	2.015e-10	rs6547661	NMD_transcript_variant; non_coding_transcript_variant; intron_variant
2	86399249	T	0.2297	0.7742	C	2.015e-10	rs6547662	NMD_transcript_variant; non_coding_transcript_variant; intron_variant
2	86399884	G	0.2297	0.7742	T	2.015e-10	rs7609008	NMD_transcript_variant; non_coding_transcript_variant; intron_variant
2	86399954	T	0.2297	0.7742	C	2.015e-10	rs12478369	NMD_transcript_variant; non_coding_transcript_variant; intron_variant
2	86400084	C	0.2297	0.7742	T	2.015e-10	rs6707029	NMD_transcript_variant; non_coding_transcript_variant; intron_variant
2	86401381	T	0.2297	0.7742	C	2.015e-10	rs3770065	NMD_transcript_variant; non_coding_transcript_variant; intron_variant
2	86401723	G	0.2297	0.7742	A	2.015e-10	rs6725372	NMD_transcript_variant; non_coding_transcript_variant; intron_variant
2	86422421	G	0.2297	0.7742	T	2.015e-10	rs17551815	NMD_transcript_variant; non_coding_transcript_variant
2	86259741	T	0.2297	0.7742	C	2.015e-10	rs4832234	non_coding_transcript_variant; intron_variant
2	86270966	T	0.2297	0.7742	C	2.015e-10	rs13024123	intron_variant
2	86271073	A	0.2297	0.7742	G	2.015e-10	rs34478066	intron_variant
2	86272191	A	0.2297	0.7742	G	2.015e-10	rs7572386	intron_variant
2	86274890	T	0.2297	0.7742	C	2.015e-10	rs4832236	intron_variant
2	86275985	G	0.2297	0.7742	A	2.015e-10	rs2289239	intron_variant
2	86296413	A	0.2297	0.7742	G	2.015e-10	rs6735014	intron_variant
2	86372189	AGGCAGT	0.2297	0.7742	A	2.015e-10	rs200786953	intron_variant
2	86381063	G	0.2297	0.7742	A	2.015e-10	rs7608547	intron_variant
2	86424326	C	0.2297	0.7742	T	2.015e-10	rs6740287
2	86216343	T	0.2162	0.7581	C	2.079e-10	rs12714162
2	86219227	G	0.2162	0.7581	A	2.079e-10	rs4832019
2	86409997	A	0.2162	0.7581	AC	2.079e-10
2	86422816	G	0.2703	0.8065	T	2.843e-10	rs9653508	5_prime_UTR_variant; non_coding_transcript_exon_variant
2	86207369	G	0.5811	0.08065	C	3.231e-10	rs7607138
2	86207383	G	0.5811	0.08065	A	3.231e-10	rs6547653
2	86209152	TG	0.6081	0.09677	T	4.166e-10	rs943071428
2	86209152	TG	0.6081	0.09677	T	4.166e-10	rs1246204344
2	86209152	TG	0.6081	0.09677	T	4.166e-10	rs1246204344
2	86376089	C	0.527	0.04839	T	4.316e-10	rs1124685	intron_variant
2	86400092	T	0.2568	0.7903	G	6.552e-10	rs6749439	NMD_transcript_variant; non_coding_transcript_variant; intron_variant
2	86405407	C	0.2568	0.7903	T	6.552e-10	rs6706204	NMD_transcript_variant; non_coding_transcript_variant; intron_variant
2	86401861	CT	0.2568	0.7903	C	6.552e-10
2	86258784	G	0.2432	0.7742	T	6.609e-10	rs2278536	non_coding_transcript_variant; intron_variant
2	86407549	T	0.2297	0.7581	C	6.763e-10	rs12998025	NMD_transcript_variant; non_coding_transcript_variant; intron_variant
2	86412251	T	0.2297	0.7581	C	6.763e-10	rs12151585	NMD_transcript_variant; non_coding_transcript_variant; intron_variant
2	86277308	C	0.2297	0.7581	G	6.763e-10	rs4597526	intron_variant
2	86425112	G	0.2297	0.7581	A	6.763e-10	rs10170676
2	86254268	A	0.2162	0.7419	G	6.963e-10	rs12997506	3_prime_UTR_variant
2	86312176	T	0.2162	0.7419	C	6.963e-10	rs12714167	NMD_transcript_variant
2	86261291	C	0.2162	0.7419	G	6.963e-10	rs34723687	non_coding_transcript_variant; intron_variant
2	86312176	T	0.2162	0.7419	C	6.963e-10	rs12714167	non_coding_transcript_variant; intron_variant
2	86225535	G	0.2162	0.7419	A	6.963e-10	rs13004643
2	86227341	A	0.2162	0.7419	G	6.963e-10	rs6740044
2	86239346	T	0.2162	0.7419	C	6.963e-10	rs10178540
2	86241607	T	0.2162	0.7419	C	6.963e-10	rs10185452
2	86422416	C	0.2703	0.7903	T	1.032e-09	rs17551822	NMD_transcript_variant; non_coding_transcript_variant; intron_variant
2	86212644	A	0.5946	0.09677	G	1.164e-09	rs7599326
2	86451127	A	0.2568	0.7742	C	2.095e-09	rs7422930	intron_variant
2	86436514	A	0.2432	0.7581	G	2.125e-09	rs1540391	intron_variant
2	86424539	T	0.2432	0.7581	C	2.125e-09	rs9808316
2	86307128	A	0.2297	0.7419	G	2.176e-09	rs12328100	non_coding_transcript_variant; intron_variant
2	86298377	A	0.2297	0.7419	G	2.176e-09	rs12714166	intron_variant
2	86244704	A	0.2162	0.7258	G	2.232e-09	rs10178120
2	86455492	T	0.2973	0.8065	C	2.35e-09	rs13000103	intron_variant
2	86206482	G	0.6216	0.129	T	2.849e-09	rs1561330
2	86208780	C	0.6216	0.129	T	2.849e-09	rs934830
2	86210305	C	0.6216	0.129	T	2.849e-09	rs10181916
2	86212808	C	0.6216	0.129	T	2.849e-09	rs10189191
2	86214360	C	0.6216	0.129	T	2.849e-09	rs1866245
2	86215100	C	0.6216	0.129	T	2.849e-09	rs4346389
2	86216275	T	0.6216	0.129	G	2.849e-09	rs1020095
2	86216518	G	0.6216	0.129	A	2.849e-09	rs796911656
2	86216518	G	0.6216	0.129	A	2.849e-09	rs12714163
2	86217927	C	0.6216	0.129	T	2.849e-09	rs12714164
2	86218161	A	0.6216	0.129	G	2.849e-09	rs12714165
2	86218933	A	0.6216	0.129	T	2.849e-09	rs4832018
2	86219285	G	0.6216	0.129	A	2.849e-09	rs4832020
2	86220680	G	0.6216	0.129	A	2.849e-09	rs10198260
2	86376474	C	0.2838	0.7903	T	2.903e-09	rs1124686	intron_variant
2	86217414	C	0.5946	0.1129	T	4.885e-09	rs7571529
2	86184866	G	0.5405	0.08065	T	5.288e-09	rs13397189
2	86185013	A	0.5405	0.08065	G	5.288e-09	rs12714161
2	86185165	G	0.5405	0.08065	A	5.288e-09	rs10181091
2	86185291	G	0.5405	0.08065	A	5.288e-09	rs6713002
2	86185319	T	0.5405	0.08065	C	5.288e-09	rs6728146
2	86450140	T	0.2703	0.7742	C	6.413e-09	rs10195199	intron_variant
2	86422796	AGCT	0.2703	0.7742	A	6.413e-09
2	86431561	C	0.2432	0.7419	CT	6.568e-09	rs1268961648	intron_variant
2	86431561	C	0.2432	0.7419	CT	6.568e-09	rs1228024492	intron_variant
2	86217793	G	0.6081	0.129	A	7.412e-09	rs4832232
2	86457739	T	0.2973	0.7903	C	7.936e-09	rs10201457	intron_variant
2	86456660	C	0.2838	0.7742	G	9.607e-09	rs13007807	intron_variant
2	86215059	T	0.6216	0.1452	C	1.106e-08	rs4480982
2	86394563	C	0.2027	0.6935	T	1.209e-08	rs6740666	NMD_transcript_variant; non_coding_transcript_variant; intron_variant
2	86214170	ATG	0.5946	0.129	A	1.892e-08
2	86422797	GCT	0.2703	0.7581	G	1.895e-08
2	86426131	TC	0.2162	0.6935	T	2.019e-08	rs1353160059
2	86426131	TC	0.2162	0.6935	T	2.019e-08	rs1491242592
2	86426131	TC	0.2162	0.6935	T	2.019e-08	rs59301019
2	86462747	A	0.3108	0.7903	G	2.112e-08	rs6758173	non_coding_transcript_variant; intron_variant
2	86464104	A	0.2973	0.7742	G	2.536e-08	rs10206710	non_coding_transcript_variant; intron_variant
2	86375999	G	0.2973	0.7742	GTATT	2.536e-08	rs200800685	intron_variant
2	86214158	AT	0.6486	0.1774	A	3.867e-08
2	86559148	C	0.2432	0.7097	A	5.572e-08	rs1863051	non_coding_transcript_variant; intron_variant
2	86463063	A	0.2973	0.7581	G	7.686e-08	rs12714178	non_coding_transcript_variant; intron_variant
2	86464340	G	0.2973	0.7581	GA	7.686e-08
2	86555381	C	0.2568	0.7097	T	1.507e-07	rs6728029	non_coding_transcript_variant; intron_variant
2	86447484	T	0.2568	0.7097	C	1.507e-07	rs2002250	intron_variant
2	86542113	A	0.2432	0.6935	G	1.531e-07	rs6746198	non_coding_transcript_variant; intron_variant
2	86548848	T	0.2432	0.6935	C	1.531e-07	rs10200619	non_coding_transcript_variant; intron_variant
2	86550657	T	0.2432	0.6935	C	1.531e-07	rs7593440	non_coding_transcript_variant; intron_variant
2	86552577	T	0.2432	0.6935	C	1.531e-07	rs4392258	non_coding_transcript_variant; intron_variant
2	86554484	G	0.2432	0.6935	C	1.531e-07	rs11685863	non_coding_transcript_variant; intron_variant
2	86559358	G	0.2432	0.6935	A	1.531e-07	rs1863052	non_coding_transcript_variant; intron_variant
8	39384169	G	0.3514	0.01613	C	1.989e-07	rs7463459
2	86198352	TAC	0.527	0.1129	T	2.307e-07
2	86180754	C	0.5541	0.129	T	2.811e-07	rs6706720
2	86181221	T	0.5541	0.129	C	2.811e-07	rs12472588
2	86181427	A	0.5541	0.129	G	2.811e-07	rs12476390
2	86181874	G	0.5541	0.129	A	2.811e-07	rs11890514
2	86182258	C	0.5541	0.129	T	2.811e-07	rs11891625
2	86182648	T	0.5541	0.129	C	2.811e-07	rs4514874
2	86183224	G	0.5541	0.129	A	2.811e-07	rs12470643
2	86183427	G	0.5541	0.129	T	2.811e-07	rs10186005
2	86183897	A	0.5541	0.129	G	2.811e-07	rs1438155
2	86184199	C	0.5541	0.129	T	2.811e-07	rs6708525
2	86184441	A	0.5541	0.129	G	2.811e-07	rs6737454
2	86187595	A	0.5541	0.129	C	2.811e-07	rs1866242
2	86189720	G	0.5541	0.129	T	2.811e-07	rs13000793
2	86214168	ATATG	0.6351	0.1935	A	2.945e-07
2	86486763	A	0.7027	0.2581	G	3.891e-07	rs6713740	non_coding_transcript_variant; intron_variant
2	86486834	G	0.7027	0.2581	A	3.891e-07	rs4832264	non_coding_transcript_variant; intron_variant
2	86487216	C	0.7027	0.2581	T	3.891e-07	rs13005014	non_coding_transcript_variant; intron_variant
2	86488265	G	0.7027	0.2581	A	3.891e-07	rs4832265	non_coding_transcript_variant; intron_variant
2	86491245	T	0.7027	0.2581	C	3.891e-07	rs1863056	non_coding_transcript_variant; intron_variant
2	86493223	A	0.7027	0.2581	G	3.891e-07	rs10204589	non_coding_transcript_variant; intron_variant
2	86496057	G	0.7027	0.2581	A	3.891e-07	rs11676515	non_coding_transcript_variant; intron_variant
2	86498158	T	0.7027	0.2581	TATA	3.891e-07	rs967701750	non_coding_transcript_variant; intron_variant
2	86498349	T	0.7027	0.2581	A	3.891e-07	rs56394965	non_coding_transcript_variant; intron_variant
2	86499402	C	0.7027	0.2581	A	3.891e-07	rs9309635	non_coding_transcript_variant; intron_variant
2	86502101	T	0.7027	0.2581	C	3.891e-07	rs1863057	non_coding_transcript_variant; intron_variant
2	86505327	C	0.7027	0.2581	T	3.891e-07	rs4832271	non_coding_transcript_variant; intron_variant
2	86505453	A	0.7027	0.2581	G	3.891e-07	rs11127024	non_coding_transcript_variant; intron_variant
2	86509267	A	0.7027	0.2581	G	3.891e-07	rs1863058	non_coding_transcript_variant; intron_variant
2	86511144	A	0.7027	0.2581	G	3.891e-07	rs28488524	non_coding_transcript_variant; intron_variant
2	86511456	A	0.7027	0.2581	G	3.891e-07	rs1863060	non_coding_transcript_variant; intron_variant
2	86512907	T	0.7027	0.2581	C	3.891e-07	rs1863061	non_coding_transcript_variant; intron_variant
2	86513203	C	0.7027	0.2581	G	3.891e-07	rs17738058	non_coding_transcript_variant; intron_variant
2	86515176	A	0.7027	0.2581	G	3.891e-07	rs35353674	non_coding_transcript_variant; intron_variant
2	86516211	G	0.7027	0.2581	A	3.891e-07	rs4832272	non_coding_transcript_variant; intron_variant
2	86516873	C	0.7027	0.2581	T	3.891e-07	rs57270703	non_coding_transcript_variant; intron_variant
2	86517602	A	0.7027	0.2581	G	3.891e-07	rs2113615	non_coding_transcript_variant; intron_variant
2	86529084	G	0.7027	0.2581	C	3.891e-07	rs4832274	non_coding_transcript_variant; intron_variant
2	86536707	T	0.7027	0.2581	C	3.891e-07	rs10165626	non_coding_transcript_variant; intron_variant
2	86541491	G	0.7027	0.2581	A	3.891e-07	rs2367232	non_coding_transcript_variant; intron_variant
2	86545018	T	0.7027	0.2581	C	3.891e-07	rs4832276	non_coding_transcript_variant; intron_variant
2	86545338	A	0.7027	0.2581	G	3.891e-07	rs11680025	non_coding_transcript_variant; intron_variant
2	86545960	G	0.7027	0.2581	A	3.891e-07	rs36079379	non_coding_transcript_variant; intron_variant
2	86551302	C	0.7027	0.2581	T	3.891e-07	rs4832036	non_coding_transcript_variant; intron_variant
2	86553250	C	0.7027	0.2581	T	3.891e-07	rs4610056	non_coding_transcript_variant; intron_variant
2	86556405	C	0.7027	0.2581	T	3.891e-07	rs7595785	non_coding_transcript_variant; intron_variant
2	86478869	C	0.7162	0.2742	A	3.905e-07	rs4832030	3_prime_UTR_variant; non_coding_transcript_variant; intron_variant
2	86478980	C	0.7162	0.2742	T	3.905e-07	rs4832031	3_prime_UTR_variant; non_coding_transcript_variant; intron_variant
2	86479035	G	0.7162	0.2742	A	3.905e-07	rs12988844	synonymous_variant; non_coding_transcript_variant; intron_variant
2	86474544	A	0.7162	0.2742	G	3.905e-07	rs11127020	non_coding_transcript_variant; intron_variant
2	86479287	T	0.7162	0.2742	G	3.905e-07	rs17438687	non_coding_transcript_variant; intron_variant
2	86480938	C	0.7162	0.2742	A	3.905e-07	rs9677502	non_coding_transcript_variant; intron_variant
2	86482393	C	0.7162	0.2742	CA	3.905e-07	rs1287934166	non_coding_transcript_variant; intron_variant
2	86483021	A	0.7162	0.2742	G	3.905e-07	rs11691807	non_coding_transcript_variant; intron_variant
2	86483162	G	0.7162	0.2742	A	3.905e-07	rs11681689	non_coding_transcript_variant; intron_variant
2	86484099	A	0.7162	0.2742	G	3.905e-07	rs12466728	non_coding_transcript_variant; intron_variant
2	86484123	G	0.7162	0.2742	C	3.905e-07	rs36104799	non_coding_transcript_variant; intron_variant
2	86484192	G	0.7162	0.2742	A	3.905e-07	rs7583074	non_coding_transcript_variant; intron_variant
2	86484498	A	0.7162	0.2742	G	3.905e-07	rs4832261	non_coding_transcript_variant; intron_variant
2	86484782	T	0.7162	0.2742	C	3.905e-07	rs6705366	non_coding_transcript_variant; intron_variant
2	86485134	G	0.7162	0.2742	C	3.905e-07	rs4832262	non_coding_transcript_variant; intron_variant
2	86486338	T	0.7162	0.2742	C	3.905e-07	rs56282355	non_coding_transcript_variant; intron_variant
2	86486601	T	0.7162	0.2742	C	3.905e-07	rs6713378	non_coding_transcript_variant; intron_variant
2	86487083	G	0.7162	0.2742	A	3.905e-07	rs6745235	non_coding_transcript_variant; intron_variant
2	86488040	A	0.7162	0.2742	G	3.905e-07	rs7568971	non_coding_transcript_variant; intron_variant
2	86488763	A	0.7162	0.2742	G	3.905e-07	rs4832267	non_coding_transcript_variant; intron_variant
2	86488950	T	0.7162	0.2742	C	3.905e-07	rs4832268	non_coding_transcript_variant; intron_variant
2	86489520	C	0.7162	0.2742	T	3.905e-07	rs12476826	non_coding_transcript_variant; intron_variant
2	86490188	G	0.7162	0.2742	A	3.905e-07	rs4832270	non_coding_transcript_variant; intron_variant
2	86490661	G	0.7162	0.2742	C	3.905e-07	rs6547668	non_coding_transcript_variant; intron_variant
2	86493030	A	0.2838	0.7258	G	3.905e-07	rs7560886	non_coding_transcript_variant; intron_variant
2	86494270	T	0.2838	0.7258	C	3.905e-07	rs11691726	non_coding_transcript_variant; intron_variant
2	86497406	T	0.2838	0.7258	G	3.905e-07	rs11674249	non_coding_transcript_variant; intron_variant
2	86506517	T	0.2838	0.7258	C	3.905e-07	rs12052607	non_coding_transcript_variant; intron_variant
2	86507688	G	0.2838	0.7258	A	3.905e-07	rs11675942	non_coding_transcript_variant; intron_variant
2	86508763	T	0.2838	0.7258	A	3.905e-07	rs4832033	non_coding_transcript_variant; intron_variant
2	86509388	T	0.2838	0.7258	G	3.905e-07	rs1863059	non_coding_transcript_variant; intron_variant
2	86510284	A	0.2838	0.7258	G	3.905e-07	rs6738585	non_coding_transcript_variant; intron_variant
2	86510288	T	0.2838	0.7258	C	3.905e-07	rs6725234	non_coding_transcript_variant; intron_variant
2	86477840	CA	0.7162	0.2742	C	3.905e-07
2	86479607	AAGTACTT	0.7162	0.2742	A	3.905e-07
2	86543595	T	0.2432	0.6774	C	4.047e-07	rs11691122	non_coding_transcript_variant; intron_variant
2	86552919	G	0.2432	0.6774	T	4.047e-07	rs6547674	non_coding_transcript_variant; intron_variant
2	86554625	C	0.2432	0.6774	G	4.047e-07	rs11127029	non_coding_transcript_variant; intron_variant
8	39360201	C	0.3378	0.01613	CTATGAATA	4.399e-07	rs1479862614	non_coding_transcript_variant; intron_variant
2	86481835	T	0.6892	0.2581	C	5.321e-07	rs2276625	non_coding_transcript_exon_variant; synonymous_variant; intron_variant
2	86467618	A	0.6892	0.2581	G	5.321e-07	rs11127019	non_coding_transcript_variant; intron_variant
2	86471782	T	0.6892	0.2581	C	5.321e-07	rs35408390	non_coding_transcript_variant; intron_variant
2	86473740	T	0.6892	0.2581	C	5.321e-07	rs718292	non_coding_transcript_variant; intron_variant
2	86474471	G	0.6892	0.2581	A	5.321e-07	rs11689971	non_coding_transcript_variant; intron_variant
2	86474919	T	0.6892	0.2581	C	5.321e-07	rs11127021	non_coding_transcript_variant; intron_variant
2	86475709	T	0.6892	0.2581	G	5.321e-07	rs34705107	non_coding_transcript_variant; intron_variant
2	86478022	T	0.6892	0.2581	C	5.321e-07	rs7569654	non_coding_transcript_variant; intron_variant
2	86483340	A	0.6892	0.2581	G	5.321e-07	rs4832260	non_coding_transcript_variant; intron_variant
2	86485157	T	0.6892	0.2581	G	5.321e-07	rs4832263	non_coding_transcript_variant; intron_variant
2	86502663	G	0.6892	0.2581	A	5.321e-07	rs11687392	non_coding_transcript_variant; intron_variant
22	46398254	G	0.6892	0.2581	C	5.321e-07	rs28733782
2	86426132	C	0.2027	0.629	T	5.523e-07	rs13032876
2	86184486	T	0.5405	0.129	G	6.644e-07	rs6547651
2	86603970	T	0.5946	0.1774	TCTCA	7.011e-07	rs1017226985
2	86182963	CA	0.5541	0.1452	C	8.924e-07
2	86184026	C	0.5541	0.1452	T	8.924e-07	rs1438154
2	86184026	C	0.5541	0.1452	T	8.924e-07	rs34008918
2	86184027	A	0.5541	0.1452	G	8.924e-07	rs1438153
2	86478664	C	0.7027	0.2742	T	9.924e-07	rs2303358	3_prime_UTR_variant; non_coding_transcript_variant; intron_variant
2	86478670	C	0.2973	0.7258	T	9.924e-07	rs2303359	3_prime_UTR_variant; non_coding_transcript_variant; intron_variant
2	86545520	TTTC	0.2973	0.7258	T	9.924e-07	rs201017916	non_coding_transcript_variant; intron_variant
2	86546573	GCTCA	0.2838	0.7097	G	9.982e-07
2	86541666	A	0.2568	0.6774	C	1.021e-06	rs2367233	non_coding_transcript_variant; intron_variant
2	86182842	T	0.5405	0.1452	C	2.026e-06	rs1866243
2	86211646	C	0.5946	0.1935	T	2.038e-06	rs7569152
2	86489294	C	0.6892	0.2742	T	2.44e-06	rs4832269	non_coding_transcript_variant; intron_variant
2	86545519	TTTTC	0.3108	0.7258	T	2.44e-06	rs1419150187	non_coding_transcript_variant; intron_variant
2	86545519	TTTTC	0.3108	0.7258	T	2.44e-06	rs1406535200	non_coding_transcript_variant; intron_variant
2	86169544	C	0.2838	0.6935	T	2.464e-06	rs2218035
2	86169781	A	0.2838	0.6935	G	2.464e-06	rs2366956
2	86169989	C	0.2838	0.6935	T	2.464e-06	rs2366958
2	86170217	T	0.2838	0.6935	A	2.464e-06	rs10153710
2	86172328	C	0.2838	0.6935	T	2.464e-06	rs9309628
2	86176218	G	0.2838	0.6935	A	2.464e-06	rs10185771
2	86177322	C	0.2838	0.6935	T	2.464e-06	rs735738
4	278680	G	0.04054	0.3548	A	2.627e-06	rs12719767	intron_variant
6	32600074	G	0.4054	0.06452	A	2.797e-06	rs34107231	intron_variant
2	86167494	T	0.4054	0.06452	C	2.797e-06	rs10460588
2	86167678	A	0.4054	0.06452	G	2.797e-06	rs11689401
2	86173862	T	0.4054	0.06452	A	2.797e-06	rs12473456
2	86176194	A	0.4054	0.06452	C	2.797e-06	rs11127010
2	86176199	G	0.4054	0.06452	C	2.797e-06	rs11127011
2	86178946	A	0.4054	0.06452	C	2.797e-06	rs6756342
2	86178968	A	0.4054	0.06452	T	2.797e-06	rs6714363
2	86494130	A	0.2027	0.5968	AG	3.153e-06	rs1489472225	non_coding_transcript_variant; intron_variant
2	86494130	A	0.2027	0.5968	AG	3.153e-06	rs1287438276	non_coding_transcript_variant; intron_variant
2	86480352	T	0.6757	0.2742	C	3.204e-06	rs1863055	non_coding_transcript_variant; intron_variant
8	39376148	A	0.3378	0.03226	AG	3.318e-06	rs57008883	non_coding_transcript_variant; intron_variant
2	86198350	C	0.5676	0.1774	T	3.435e-06	rs56938230
2	86198350	C	0.5676	0.1774	T	3.435e-06	rs765305545
2	86478902	A	0.2162	0.6129	G	3.523e-06	rs10189492	3_prime_UTR_variant; non_coding_transcript_variant; intron_variant
2	86476152	T	0.2162	0.6129	C	3.523e-06	rs12469233	non_coding_transcript_variant; intron_variant
2	86432545	C	0.2162	0.6129	CTG	3.523e-06	rs397704437	intron_variant
12	101952197	T	0.2973	0.01613	A	4.521e-06	rs144074876
6	32630446	AT	0.4189	0.08065	A	5.392e-06
2	86220822	T	0.6351	0.2419	A	5.598e-06	rs7597264
12	69503246	A	0.5405	0.1613	ATCTC	5.792e-06	rs1181029406
3	29492753	C	0.3919	0.06452	T	5.91e-06	rs35962095	non_coding_transcript_variant; intron_variant
2	86410003	A	0.04054	0.3387	AC	6.093e-06	rs12151739	NMD_transcript_variant; non_coding_transcript_variant; intron_variant
8	39360120	G	0.3649	0.04839	GTGTGTGTGTGTGTGTGTGTGTA	6.207e-06	rs866778371	non_coding_transcript_variant; intron_variant
8	39362056	C	0.3243	0.03226	A	6.92e-06	rs10098844	non_coding_transcript_variant; intron_variant
8	39376147	A	0.3243	0.03226	AAG	6.92e-06	rs1222891655	non_coding_transcript_variant; intron_variant
17	8902958	T	0.3243	0.03226	TG	6.92e-06	rs1279292647
2	86409998	A	0.2162	0.5968	C	8.005e-06	rs67459019	NMD_transcript_variant; non_coding_transcript_variant; intron_variant
2	86409998	A	0.2162	0.5968	C	8.005e-06	rs199617988	NMD_transcript_variant; non_coding_transcript_variant; intron_variant
2	86409998	A	0.2162	0.5968	C	8.005e-06	rs67459019	non_coding_transcript_variant
2	86409998	A	0.2162	0.5968	C	8.005e-06	rs199617988	non_coding_transcript_variant
2	86466516	C	0.2162	0.5968	T	8.005e-06	rs2278105	non_coding_transcript_variant; intron_variant
2	86472114	T	0.2162	0.5968	C	8.005e-06	rs35160687	non_coding_transcript_variant; intron_variant
2	86472870	C	0.2162	0.5968	T	8.005e-06	rs12620833	non_coding_transcript_variant; intron_variant
2	86475083	C	0.2162	0.5968	T	8.005e-06	rs12472390	non_coding_transcript_variant; intron_variant
2	86475824	T	0.2162	0.5968	C	8.005e-06	rs35370705	non_coding_transcript_variant; intron_variant
2	86476588	T	0.2162	0.5968	C	8.005e-06	rs6714362	non_coding_transcript_variant; intron_variant
2	86488714	C	0.2162	0.5968	T	8.005e-06	rs13421310	non_coding_transcript_variant; intron_variant
2	86498595	A	0.2162	0.5968	G	8.005e-06	rs12622200	non_coding_transcript_variant; intron_variant
2	86498738	G	0.2162	0.5968	A	8.005e-06	rs10520415	non_coding_transcript_variant; intron_variant
2	86501553	C	0.2162	0.5968	T	8.005e-06	rs13017338	non_coding_transcript_variant; intron_variant
2	86502913	A	0.2162	0.5968	G	8.005e-06	rs12999029	non_coding_transcript_variant; intron_variant
2	86507653	A	0.2162	0.5968	T	8.005e-06	rs6713456	non_coding_transcript_variant; intron_variant
2	86510815	C	0.2162	0.5968	T	8.005e-06	rs12472676	non_coding_transcript_variant; intron_variant
2	86512099	C	0.2162	0.5968	A	8.005e-06	rs67903513	non_coding_transcript_variant; intron_variant
2	86513553	A	0.2162	0.5968	G	8.005e-06	rs35762338	non_coding_transcript_variant; intron_variant
2	86513893	G	0.2162	0.5968	C	8.005e-06	rs17738096	non_coding_transcript_variant; intron_variant
2	86514958	C	0.2162	0.5968	T	8.005e-06	rs12714179	non_coding_transcript_variant; intron_variant
2	86523360	T	0.2162	0.5968	C	8.005e-06	rs13020869	non_coding_transcript_variant; intron_variant
2	86525323	T	0.2162	0.5968	G	8.005e-06	rs12714180	non_coding_transcript_variant; intron_variant
2	86526372	C	0.2162	0.5968	T	8.005e-06	rs35281683	non_coding_transcript_variant; intron_variant
2	86527423	T	0.2162	0.5968	C	8.005e-06	rs10200186	non_coding_transcript_variant; intron_variant
2	86527599	A	0.2162	0.5968	G	8.005e-06	rs10200526	non_coding_transcript_variant; intron_variant
2	86529748	G	0.2162	0.5968	A	8.005e-06	rs34048420	non_coding_transcript_variant; intron_variant
2	86529792	C	0.2162	0.5968	T	8.005e-06	rs34069316	non_coding_transcript_variant; intron_variant
2	86531748	T	0.2162	0.5968	C	8.005e-06	rs11127026	non_coding_transcript_variant; intron_variant
2	86535314	G	0.2162	0.5968	C	8.005e-06	rs12478575	non_coding_transcript_variant; intron_variant
2	86535394	T	0.2162	0.5968	G	8.005e-06	rs12478653	non_coding_transcript_variant; intron_variant
2	86537509	T	0.2162	0.5968	A	8.005e-06	rs11127028	non_coding_transcript_variant; intron_variant
2	86539160	C	0.2162	0.5968	T	8.005e-06	rs7571424	non_coding_transcript_variant; intron_variant
2	86512988	A	0.2297	0.6129	G	8.878e-06	rs10186289	non_coding_transcript_variant; intron_variant
2	86516121	T	0.2297	0.6129	C	8.878e-06	rs7563887	non_coding_transcript_variant; intron_variant
2	86518249	C	0.2297	0.6129	A	8.878e-06	rs1863063	non_coding_transcript_variant; intron_variant
2	86528938	G	0.2297	0.6129	A	8.878e-06	rs6547673	non_coding_transcript_variant; intron_variant
2	86540422	T	0.2297	0.6129	TC	8.878e-06	rs748206304	non_coding_transcript_variant; intron_variant
2	86540422	T	0.2297	0.6129	TC	8.878e-06	rs1304508468	non_coding_transcript_variant; intron_variant
2	86491575	CT	0.2297	0.6129	C	8.878e-06
2	86198433	A	0.5676	0.1935	T	9.32e-06	rs10183118
8	39364884	T	0.2838	0.01613	C	9.674e-06	rs7827286	non_coding_transcript_variant; intron_variant
12	101946209	A	0.2838	0.01613	G	9.674e-06	rs17031528
12	101946699	T	0.2838	0.01613	G	9.674e-06	rs61945641
12	101947037	T	0.2838	0.01613	C	9.674e-06	rs61945643
12	101947368	C	0.2838	0.01613	CA	9.674e-06	rs940930012
12	101948082	A	0.2838	0.01613	C	9.674e-06	rs7139044
12	101948240	T	0.2838	0.01613	C	9.674e-06	rs17031534
12	101948888	C	0.2838	0.01613	T	9.674e-06	rs61945644
12	101949106	T	0.2838	0.01613	C	9.674e-06	rs17031540
12	101949437	C	0.2838	0.01613	T	9.674e-06	rs2017793
12	101949687	A	0.2838	0.01613	G	9.674e-06	rs989963
12	101951134	T	0.2838	0.01613	C	9.674e-06	rs7971829
12	101951843	A	0.2838	0.01613	G	9.674e-06	rs11110846
12	101952050	T	0.2838	0.01613	G	9.674e-06	rs61945647
12	101952305	T	0.2838	0.01613	C	9.674e-06	rs12372241
12	101952813	C	0.2838	0.01613	CG	9.674e-06	rs1331944576
12	101953760	C	0.2838	0.01613	T	9.674e-06	rs2373462

## Sheet: LB-YIPF1-1T
Chromosome	Base pair	Allele 1	Allele 1 Frequency in recognized EBV-LCLs	Allele 1 Frequency in not recognized EBV-LCLs	Allele 2	p-value (Fisher's Exact test)	SNP	Consequences of SNP according BiomaRt
1	54355105	A	0.2742	1	G	6.827e-16	rs10749693	5_prime_UTR_variant; NMD_transcript_variant; non_coding_transcript_exon_variant; non_coding_transcript_variant; intron_variant
1	54360879	T	0.2742	1	C	6.827e-16	rs6662856	NMD_transcript_variant; non_coding_transcript_variant; intron_variant
1	54363897	C	0.2742	1	G	6.827e-16	rs7541876	NMD_transcript_variant; non_coding_transcript_variant; intron_variant
1	54364094	A	0.2742	1	C	6.827e-16	rs12749848	NMD_transcript_variant; non_coding_transcript_variant; intron_variant
1	54353450	C	0.2823	1	T	1.346e-15	rs7526351	NMD_transcript_variant; non_coding_transcript_variant; intron_variant
1	54353556	G	0.2823	1	C	1.346e-15	rs7548285	NMD_transcript_variant; non_coding_transcript_variant; intron_variant
1	54353823	C	0.2823	1	T	1.346e-15	rs7526726	NMD_transcript_variant; non_coding_transcript_variant; intron_variant
1	54354165	A	0.2823	1	G	1.346e-15	rs926456	NMD_transcript_variant; non_coding_transcript_variant; intron_variant
1	54359033	T	0.2823	1	G	1.346e-15	rs1883454	non_coding_transcript_variant; intron_variant
1	54359186	A	0.2823	1	G	1.346e-15	rs3753419	non_coding_transcript_variant; intron_variant
1	54353730	C	0.2903	1	A	2.617e-15	rs7526625	NMD_transcript_variant; non_coding_transcript_variant; intron_variant
1	54361398	T	0.2581	0.9412	C	1.962e-13	rs10888816	NMD_transcript_variant; non_coding_transcript_variant; intron_variant
1	54361101	T	0.2661	0.9412	A	3.787e-13	rs6695918	NMD_transcript_variant; non_coding_transcript_variant; intron_variant
1	54361101	T	0.2661	0.9412	A	3.787e-13	rs377673723	NMD_transcript_variant; non_coding_transcript_variant; intron_variant
1	54361101	T	0.2661	0.9412	A	3.787e-13	rs1190082177	NMD_transcript_variant; non_coding_transcript_variant; intron_variant
1	54349366	T	0.25	0.9118	A	1.646e-12	rs1018402	NMD_transcript_variant; non_coding_transcript_variant; intron_variant
1	54349600	T	0.25	0.9118	C	1.646e-12	rs2015011	NMD_transcript_variant; non_coding_transcript_variant; intron_variant
1	54318725	C	0.2581	0.9118	G	3.143e-12	rs67497340	NMD_transcript_variant; intron_variant
1	54318765	C	0.2581	0.9118	T	3.143e-12	rs1936835	NMD_transcript_variant; intron_variant
1	54328025	G	0.2581	0.9118	A	3.143e-12	rs6588492	NMD_transcript_variant; intron_variant
1	54331285	A	0.2581	0.9118	G	3.143e-12	rs6661911	NMD_transcript_variant; intron_variant
1	54344282	C	0.2581	0.9118	A	3.143e-12	rs2272928	NMD_transcript_variant; non_coding_transcript_variant; intron_variant
1	54345792	C	0.2581	0.9118	T	3.143e-12	rs6680026	NMD_transcript_variant; non_coding_transcript_variant; intron_variant
1	54345975	G	0.2581	0.9118	A	3.143e-12	rs6703639	NMD_transcript_variant; non_coding_transcript_variant; intron_variant
1	54346135	G	0.2581	0.9118	A	3.143e-12	rs6657508	NMD_transcript_variant; non_coding_transcript_variant; intron_variant
1	54347583	T	0.2581	0.9118	A	3.143e-12	rs7553929	NMD_transcript_variant; non_coding_transcript_variant; intron_variant
1	54348220	C	0.2581	0.9118	T	3.143e-12	rs1397338261	NMD_transcript_variant; non_coding_transcript_variant; intron_variant
1	54348220	C	0.2581	0.9118	T	3.143e-12	rs10788966	NMD_transcript_variant; non_coding_transcript_variant; intron_variant
1	54348462	CA	0.2581	0.9118	C	3.143e-12	rs539802177	NMD_transcript_variant; non_coding_transcript_variant; intron_variant
1	54350164	T	0.2581	0.9118	C	3.143e-12	rs7517900	NMD_transcript_variant; non_coding_transcript_variant; intron_variant
1	54350292	A	0.2581	0.9118	T	3.143e-12	rs7515771	NMD_transcript_variant; non_coding_transcript_variant; intron_variant
1	54352019	T	0.2581	0.9118	G	3.143e-12	rs10788967	NMD_transcript_variant; non_coding_transcript_variant; intron_variant
1	54352646	A	0.2581	0.9118	G	3.143e-12	rs10788968	NMD_transcript_variant; non_coding_transcript_variant; intron_variant
1	54347152	G	0.2661	0.9118	T	5.912e-12	rs7516269	NMD_transcript_variant; non_coding_transcript_variant; intron_variant
1	54348138	T	0.3145	0.9118	C	2.615e-10	rs10749692	NMD_transcript_variant; non_coding_transcript_variant; intron_variant
1	54337886	G	0.3226	0.9118	A	3.771e-10	rs10888811	NMD_transcript_variant; non_coding_transcript_variant; intron_variant
1	54355554	T	0.4919	0	A	4.301e-09	rs973515187	intron_variant
1	54355554	T	0.4919	0	A	4.301e-09	rs2272929	intron_variant
1	54360467	G	0.4758	0	C	1.079e-08	rs11588118	NMD_transcript_variant; non_coding_transcript_variant; intron_variant
1	54362947	G	0.4758	0	A	1.079e-08	rs10888817	NMD_transcript_variant; non_coding_transcript_variant; intron_variant
1	54355646	C	0.4677	0	T	2.49e-08	rs2272930	intron_variant
1	54356113	T	0.2177	0.7059	C	2.17e-07	rs61774833	intron_variant
1	54331763	G	0.5565	0.08824	A	4.624e-07	rs1883453	NMD_transcript_variant; intron_variant
1	54368253	C	0.5	0.05882	A	9.059e-07	rs731828	NMD_transcript_variant; non_coding_transcript_variant; intron_variant
8	131827713	T	0.5403	0.08824	C	1.196e-06	rs263267	intron_variant
3	158157979	A	0.3548	0.8235	AGTTC	1.315e-06
1	54341646	C	0.5323	0.08824	A	1.425e-06	rs6678606	NMD_transcript_variant; non_coding_transcript_variant; intron_variant
3	158057601	G	0.3952	0.8529	A	1.687e-06	rs73170315	NMD_transcript_variant; non_coding_transcript_variant; intron_variant
3	158057601	G	0.3952	0.8529	A	1.687e-06	rs1167408267	NMD_transcript_variant; non_coding_transcript_variant; intron_variant
8	131815834	C	0.4758	0.05882	T	2.554e-06	rs4736688	intron_variant
15	23095374	G	0.1452	0.5588	GA	2.612e-06	rs1164265531	non_coding_transcript_variant; intron_variant
1	54369730	T	0.2339	0.6765	C	2.873e-06	rs4926616	NMD_transcript_variant; non_coding_transcript_variant; intron_variant
1	54326301	A	0.5242	0.08824	C	3.09e-06	rs1181096	NMD_transcript_variant; intron_variant
1	54331715	G	0.5242	0.08824	C	3.09e-06	rs1883452	NMD_transcript_variant; intron_variant
1	54334021	C	0.5242	0.08824	T	3.09e-06	rs7526676	NMD_transcript_variant; non_coding_transcript_variant; intron_variant
1	54339727	A	0.5242	0.08824	T	3.09e-06	rs11206231	NMD_transcript_variant; non_coding_transcript_variant; intron_variant
1	54343294	C	0.5242	0.08824	T	3.09e-06	rs7541049	NMD_transcript_variant; non_coding_transcript_variant; intron_variant
1	54343462	C	0.5242	0.08824	T	3.09e-06	rs7541170	NMD_transcript_variant; non_coding_transcript_variant; intron_variant
1	54343718	T	0.5242	0.08824	G	3.09e-06	rs10788965	NMD_transcript_variant; non_coding_transcript_variant; intron_variant
1	54334021	C	0.5242	0.08824	T	3.09e-06	rs7526676	non_coding_transcript_variant
1	54339727	A	0.5242	0.08824	T	3.09e-06	rs11206231	non_coding_transcript_variant
1	54343294	C	0.5242	0.08824	T	3.09e-06	rs7541049	non_coding_transcript_variant
1	54343462	C	0.5242	0.08824	T	3.09e-06	rs7541170	non_coding_transcript_variant
1	54343718	T	0.5242	0.08824	G	3.09e-06	rs10788965	non_coding_transcript_variant
8	131821169	T	0.5242	0.08824	C	3.09e-06	rs263250	intron_variant
8	131824297	A	0.5242	0.08824	G	3.09e-06	rs263255	intron_variant
8	131821142	ACTC	0.5242	0.08824	A	3.09e-06
10	18301525	T	0.008065	0.2647	C	3.321e-06	rs113888149	intron_variant
14	106380073	A	0.2037	0.6667	G	3.336e-06	rs2856850
1	54326490	A	0.5161	0.08824	T	3.379e-06	rs1181097	NMD_transcript_variant; intron_variant
8	131827630	C	0.5161	0.08824	T	3.379e-06	rs191736	intron_variant
1	54333474	T	0.5081	0.08824	A	4.16e-06	rs3766469	NMD_transcript_variant; non_coding_transcript_variant; intron_variant
1	54333594	T	0.5081	0.08824	C	4.16e-06	rs3766468	NMD_transcript_variant; non_coding_transcript_variant; intron_variant
1	54335640	A	0.5081	0.08824	G	4.16e-06	rs6687200	NMD_transcript_variant; non_coding_transcript_variant; intron_variant
1	54336046	C	0.5081	0.08824	A	4.16e-06	rs12129074	NMD_transcript_variant; non_coding_transcript_variant; intron_variant
1	54337972	A	0.5081	0.08824	C	4.16e-06	rs11581991	NMD_transcript_variant; non_coding_transcript_variant; intron_variant
1	54340444	T	0.5081	0.08824	A	4.16e-06	rs10788963	NMD_transcript_variant; non_coding_transcript_variant; intron_variant
1	54340672	A	0.5081	0.08824	G	4.16e-06	rs10888813	NMD_transcript_variant; non_coding_transcript_variant; intron_variant
1	54341369	C	0.5081	0.08824	A	4.16e-06	rs6678296	NMD_transcript_variant; non_coding_transcript_variant; intron_variant
1	54341762	A	0.5081	0.08824	G	4.16e-06	rs6689665	NMD_transcript_variant; non_coding_transcript_variant; intron_variant
1	54341947	A	0.5081	0.08824	G	4.16e-06	rs10788964	NMD_transcript_variant; non_coding_transcript_variant; intron_variant
1	54344690	T	0.5081	0.08824	C	4.16e-06	rs2316992	NMD_transcript_variant; non_coding_transcript_variant; intron_variant
1	54346897	A	0.5081	0.08824	G	4.16e-06	rs10465829	NMD_transcript_variant; non_coding_transcript_variant; intron_variant
1	54347427	T	0.5081	0.08824	G	4.16e-06	rs7516530	NMD_transcript_variant; non_coding_transcript_variant; intron_variant
3	158050225	AC	0.4113	0.8529	A	4.331e-06	rs947736279	NMD_transcript_variant; non_coding_transcript_variant; intron_variant
3	158138728	C	0.4113	0.8529	T	4.331e-06	rs6806702	NMD_transcript_variant; non_coding_transcript_variant; intron_variant
3	158162996	G	0.379	0.8235	A	4.36e-06	rs7641954	NMD_transcript_variant; non_coding_transcript_variant; intron_variant
7	39519300	A	0.379	0.8235	G	4.36e-06	rs55732839	non_coding_transcript_variant; intron_variant
3	158085253	G	0.4194	0.8529	C	5.259e-06	rs9881630	NMD_transcript_variant; non_coding_transcript_variant; intron_variant
3	158136848	A	0.4194	0.8529	G	5.259e-06	rs4680433	NMD_transcript_variant; non_coding_transcript_variant; intron_variant
3	158148169	G	0.4194	0.8529	C	5.259e-06	rs9870802	NMD_transcript_variant; non_coding_transcript_variant; intron_variant
3	158150843	C	0.4194	0.8529	T	5.259e-06	rs7610691	NMD_transcript_variant; non_coding_transcript_variant; intron_variant
3	158153560	A	0.4194	0.8529	G	5.259e-06	rs9823076	NMD_transcript_variant; non_coding_transcript_variant; intron_variant
3	158153792	A	0.4194	0.8529	T	5.259e-06	rs9843089	NMD_transcript_variant; non_coding_transcript_variant; intron_variant
3	158154206	A	0.4194	0.8529	T	5.259e-06	rs9847460	NMD_transcript_variant; non_coding_transcript_variant; intron_variant
3	158159317	A	0.4194	0.8529	G	5.259e-06	rs4680436	NMD_transcript_variant; non_coding_transcript_variant; intron_variant
3	158154818	A	0.4194	0.8529	ATT	5.259e-06
3	158057051	A	0.3871	0.8235	G	5.535e-06	rs6772340	NMD_transcript_variant; non_coding_transcript_variant; intron_variant
3	158095522	A	0.3871	0.8235	C	5.535e-06	rs57519456	NMD_transcript_variant; non_coding_transcript_variant; intron_variant
3	158156237	A	0.3871	0.8235	G	5.535e-06	rs9810345	NMD_transcript_variant; non_coding_transcript_variant; intron_variant
3	158157980	G	0.3871	0.8235	GTTCT	5.535e-06	rs371684723	NMD_transcript_variant; non_coding_transcript_variant; intron_variant
3	158157980	G	0.3871	0.8235	GTTCT	5.535e-06	rs200178768	NMD_transcript_variant; non_coding_transcript_variant; intron_variant
7	39519307	T	0.3871	0.8235	C	5.535e-06	rs7456154	non_coding_transcript_variant; intron_variant
3	157713178	A	0.3871	0.8235	G	5.535e-06	rs7639239
3	23878817	G	0.4597	0.05882	C	5.72e-06	rs13099267	non_coding_transcript_variant; intron_variant
1	54320905	T	0.1935	0.6176	C	6.055e-06	rs56320848	NMD_transcript_variant; intron_variant
9	41975265	C	0.3611	0.8333	T	6.36e-06	rs28573892	non_coding_transcript_variant; intron_variant
6	167551452	A	0.03226	0.3235	G	7.782e-06	rs3093006	3_prime_UTR_variant; non_coding_transcript_exon_variant
4	53710628	A	0.1613	0.5588	G	7.952e-06	rs11938159
1	54318411	A	0.5	0.08824	G	7.961e-06	rs7519869	NMD_transcript_variant; intron_variant
1	54342837	T	0.5	0.08824	C	7.961e-06	rs11206232	NMD_transcript_variant; non_coding_transcript_variant; intron_variant
14	106377536	T	0.213	0.6667	G	8.027e-06	rs2854761
14	106379743	T	0.213	0.6667	G	8.027e-06	rs2854753
3	146324544	A	0.3704	0	T	8.374e-06	rs163757
1	54320383	T	0.4919	0.08824	G	9.18e-06	rs1181094	NMD_transcript_variant; intron_variant
1	54324579	A	0.4919	0.08824	G	9.18e-06	rs11206229	NMD_transcript_variant; intron_variant
1	54328814	A	0.4919	0.08824	G	9.18e-06	rs6681549	NMD_transcript_variant; intron_variant
1	54328988	A	0.4919	0.08824	C	9.18e-06	rs6588493	NMD_transcript_variant; intron_variant
1	54330717	A	0.4919	0.08824	T	9.18e-06	rs6588494	NMD_transcript_variant; intron_variant
1	54334315	T	0.4919	0.08824	A	9.18e-06	rs7526784	NMD_transcript_variant; non_coding_transcript_variant; intron_variant
1	54338639	A	0.4919	0.08824	G	9.18e-06	rs12142958	NMD_transcript_variant; non_coding_transcript_variant; intron_variant
1	54340300	A	0.4919	0.08824	G	9.18e-06	rs10888812	NMD_transcript_variant; non_coding_transcript_variant; intron_variant
1	54342977	G	0.4919	0.08824	A	9.18e-06	rs11206233	NMD_transcript_variant; non_coding_transcript_variant; intron_variant
1	54343342	A	0.4919	0.08824	G	9.18e-06	rs7548793	NMD_transcript_variant; non_coding_transcript_variant; intron_variant
1	54344619	T	0.4919	0.08824	C	9.18e-06	rs2316993	NMD_transcript_variant; non_coding_transcript_variant; intron_variant
1	54345590	T	0.4919	0.08824	C	9.18e-06	rs11206234	NMD_transcript_variant; non_coding_transcript_variant; intron_variant
1	54345822	C	0.4919	0.08824	T	9.18e-06	rs11206235	NMD_transcript_variant; non_coding_transcript_variant; intron_variant
1	54352197	T	0.4919	0.08824	C	9.18e-06	rs12085757	NMD_transcript_variant; non_coding_transcript_variant; intron_variant
1	19765669	A	0.5403	0.1176	G	9.85e-06	rs4911997	non_coding_transcript_variant; intron_variant
1	19767769	C	0.5403	0.1176	G	9.85e-06	rs9651023	non_coding_transcript_variant; intron_variant

## Sheet: LB-STK32C-1R
Chromosome	Base pair	Allele 1	Allele 1 Frequency in recognized EBV-LCLs	Allele 1 Frequency in not recognized EBV-LCLs	Allele 2	p-value (Fisher's Exact test)	SNP	Consequences of SNP according BiomaRt
10	134146503	T	0.66	0.1765	A	1.173e-07	rs34295144	non_coding_transcript_variant; intron_variant
2	42746293	C	0.68	0.2059	G	2.413e-07	rs9750962	intron_variant
10	134149109	T	0.64	0.1765	TC	3.373e-07
10	134147723	C	0.66	0.1912	G	3.758e-07	rs12767143	non_coding_transcript_variant; intron_variant
10	134150055	C	0.66	0.1912	T	3.758e-07	rs4522089	non_coding_transcript_variant; intron_variant
10	134151034	G	0.66	0.1912	A	3.758e-07	rs2259594	non_coding_transcript_variant; intron_variant
10	134151288	G	0.66	0.1912	A	3.758e-07	rs2259600	non_coding_transcript_variant; intron_variant
10	134152450	A	0.66	0.1912	G	3.758e-07	rs2497642	non_coding_transcript_variant; intron_variant
10	134142321	T	0.66	0.1912	C	3.758e-07	rs7922627	intron_variant
2	42929177	T	0.16	0.6176	C	6.064e-07	rs7603493	NMD_transcript_variant; non_coding_transcript_variant; intron_variant
7	136072801	T	0.3	0	C	6.222e-07	rs17247268	non_coding_transcript_variant; intron_variant
10	134143985	T	0.64	0.1912	G	1.013e-06	rs201437663	frameshift_variant
10	134143985	T	0.64	0.1912	G	1.013e-06	rs1132165	missense_variant
10	134143985	T	0.64	0.1912	G	1.013e-06	rs71472740	missense_variant; intron_variant
10	134143986	T	0.64	0.1912	C	1.013e-06	rs1132164	missense_variant; intron_variant
10	134151752	G	0.64	0.1912	A	1.013e-06	rs2474336	non_coding_transcript_variant; intron_variant
10	134166273	G	0.64	0.1912	A	1.013e-06	rs72479351	non_coding_transcript_variant; intron_variant
10	134143985	T	0.64	0.1912	G	1.013e-06	rs201437663	intron_variant
10	134143942	T	0.66	0.2059	C	1.174e-06	rs1052281	3_prime_UTR_variant; intron_variant
10	134164341	G	0.66	0.2059	T	1.174e-06	rs2497644	non_coding_transcript_exon_variant; non_coding_transcript_variant; intron_variant
10	134147341	A	0.66	0.2059	T	1.174e-06	rs12416634	non_coding_transcript_variant; intron_variant
10	134149946	A	0.66	0.2059	G	1.174e-06	rs4554798	non_coding_transcript_variant; intron_variant
10	134152857	A	0.66	0.2059	G	1.174e-06	rs2748397	non_coding_transcript_variant; intron_variant
10	134153082	G	0.66	0.2059	A	1.174e-06	rs2698774	non_coding_transcript_variant; intron_variant
10	134153405	A	0.66	0.2059	G	1.174e-06	rs2748396	non_coding_transcript_variant; intron_variant
10	134158542	G	0.66	0.2059	A	1.174e-06	rs2698780	non_coding_transcript_variant; intron_variant
10	134160490	G	0.66	0.2059	A	1.174e-06	rs2698772	non_coding_transcript_variant; intron_variant
10	134160576	C	0.66	0.2059	T	1.174e-06	rs2748388	non_coding_transcript_variant; intron_variant
10	134161165	G	0.66	0.2059	A	1.174e-06	rs2474330	non_coding_transcript_variant; intron_variant
10	134161165	G	0.66	0.2059	A	1.174e-06	rs1238373568	non_coding_transcript_variant; intron_variant
10	134161165	G	0.66	0.2059	A	1.174e-06	rs1418226187	non_coding_transcript_variant; intron_variant
2	42749159	C	0.66	0.2059	G	1.174e-06	rs10190200	intron_variant
2	42760709	G	0.66	0.2059	C	1.174e-06	rs76180383	intron_variant
10	134141319	G	0.66	0.2059	C	1.174e-06	rs6560692	intron_variant
10	134142783	C	0.66	0.2059	T	1.174e-06	rs7905222	intron_variant
10	134151343	G	0.66	0.2059	GT	1.174e-06
18	43136059	C	0.54	0.1176	A	1.24e-06	rs6507623	intron_variant
2	42738942	G	0.68	0.2353	A	1.771e-06	rs4953383	intron_variant
14	44604207	G	0.32	0.01471	T	2.467e-06	rs11845289	non_coding_transcript_variant; intron_variant
14	44604760	G	0.32	0.01471	A	2.467e-06	rs12435346	non_coding_transcript_variant; intron_variant
14	44604806	C	0.32	0.01471	T	2.467e-06	rs12432503	non_coding_transcript_variant; intron_variant
14	44606505	T	0.32	0.01471	C	2.467e-06	rs10150365	non_coding_transcript_variant; intron_variant
14	44606779	C	0.32	0.01471	T	2.467e-06	rs10139865	non_coding_transcript_variant; intron_variant
14	44607698	G	0.32	0.01471	A	2.467e-06	rs76552086	non_coding_transcript_variant; intron_variant
14	44611368	C	0.32	0.01471	T	2.467e-06	rs1955980	non_coding_transcript_variant; intron_variant
14	44611882	T	0.32	0.01471	C	2.467e-06	rs10149811	non_coding_transcript_variant; intron_variant
14	44612695	G	0.32	0.01471	T	2.467e-06	rs11848593	non_coding_transcript_variant; intron_variant
14	44613593	T	0.32	0.01471	C	2.467e-06	rs10132964	non_coding_transcript_variant; intron_variant
14	44613743	GTTA	0.32	0.01471	G	2.467e-06	rs1252186690	non_coding_transcript_variant; intron_variant
14	44615649	G	0.32	0.01471	A	2.467e-06	rs9323095	non_coding_transcript_variant; intron_variant
14	44615708	C	0.32	0.01471	T	2.467e-06	rs10151761	non_coding_transcript_variant; intron_variant
15	29338502	T	0.32	0.01471	C	2.467e-06	rs1873283	non_coding_transcript_variant; intron_variant
14	44608834	TA	0.32	0.01471	T	2.467e-06
8	717960	G	0.6	0.1765	A	2.524e-06	rs7463086	non_coding_transcript_variant; intron_variant
10	134145136	G	0.62	0.1912	A	2.661e-06	rs386749375	missense_variant
10	134145138	G	0.62	0.1912	C	2.661e-06	rs7080014	missense_variant
10	134145136	G	0.62	0.1912	A	2.661e-06	rs7086691	synonymous_variant
18	70944262	T	0.06	0.4412	C	2.659e-06	rs12960067
2	42818710	T	0.62	0.1912	C	2.661e-06	rs79674595	NMD_transcript_variant; non_coding_transcript_variant; intron_variant
2	42826919	G	0.62	0.1912	T	2.661e-06	rs12478177	NMD_transcript_variant; non_coding_transcript_variant; intron_variant
2	42837037	A	0.62	0.1912	G	2.661e-06	rs11124886	NMD_transcript_variant; non_coding_transcript_variant; intron_variant
2	42860732	G	0.62	0.1912	A	2.661e-06	rs13404066	NMD_transcript_variant; non_coding_transcript_variant; intron_variant
2	42808243	T	0.62	0.1912	TTC	2.661e-06
4	79439121	G	0.76	0.3235	A	2.839e-06	rs1304700335	intron_variant
4	79439121	G	0.76	0.3235	A	2.839e-06	rs7675424	intron_variant
10	134122841	A	0.56	0.1471	G	2.927e-06	rs61159401	intron_variant
10	134123092	T	0.56	0.1471	C	2.927e-06	rs4453145	intron_variant
10	134143984	A	0.56	0.1471	AGC	2.927e-06
10	134157687	T	0.64	0.2059	G	2.964e-06	rs2748392	non_coding_transcript_variant; intron_variant
10	134135270	T	0.64	0.2059	G	2.964e-06	rs1919717	intron_variant
11	307961	C	0.64	0.2059	A	2.964e-06	rs3888187	intron_variant
10	134149084	A	0.52	0.1176	G	3.082e-06	rs12774701	non_coding_transcript_variant; intron_variant
9	38571976	TTAAA	0.52	0.1176	T	3.082e-06
2	42938386	T	0.16	0.5882	C	3.543e-06	rs1561507	NMD_transcript_variant; non_coding_transcript_variant; intron_variant
2	118372225	A	0.58	0.1618	C	3.618e-06	rs370581541
2	118372225	A	0.58	0.1618	C	3.618e-06	rs11695801
6	5542407	A	0.18	0.6029	G	4.518e-06	rs9405846	intron_variant
4	79442003	T	0.78	0.3529	G	5.485e-06	rs1359178865	intron_variant
4	79442003	T	0.78	0.3529	G	5.485e-06	rs7669587	intron_variant
2	19340018	A	0.48	0.1029	G	5.579e-06	rs2005526	non_coding_transcript_variant; intron_variant
2	34704092	A	0.72	0.2941	ACT	5.981e-06
2	61518474	T	0	0.2941	G	6.137e-06	rs13010628	non_coding_transcript_variant; intron_variant
13	101868855	T	0	0.2941	TTTA	6.137e-06
4	163166604	C	0.4	0.05882	T	6.26e-06	rs28678668
1	111776178	G	0.24	0.6618	A	6.509e-06	rs2820089	intron_variant
1	111778187	G	0.24	0.6618	A	6.509e-06	rs2251715	intron_variant
1	111779146	C	0.24	0.6618	A	6.509e-06	rs1325283	intron_variant
1	111779915	C	0.24	0.6618	G	6.509e-06	rs2494005	intron_variant
1	111780414	A	0.24	0.6618	G	6.509e-06	rs2477574	intron_variant
1	111780820	G	0.24	0.6618	A	6.509e-06	rs2019111	intron_variant
1	111780907	T	0.24	0.6618	C	6.509e-06	rs942690	intron_variant
4	79423995	G	0.76	0.3382	T	6.509e-06	rs144717123	intron_variant
4	79439114	A	0.76	0.3382	C	6.509e-06	rs1336135151	intron_variant
4	79439114	A	0.76	0.3382	C	6.509e-06	rs7697796	intron_variant
4	79439435	G	0.76	0.3382	A	6.509e-06	rs6533730	intron_variant
4	79439935	G	0.76	0.3382	T	6.509e-06	rs6844368	intron_variant
2	42737734	C	0.7	0.2794	T	6.682e-06	rs9808148	intron_variant
2	42743137	C	0.7	0.2794	T	6.682e-06	rs2374433	intron_variant
2	42805458	T	0.6	0.1912	G	6.783e-06	rs11124884	NMD_transcript_variant; non_coding_transcript_variant; intron_variant
2	42820900	C	0.6	0.1912	G	6.783e-06	rs4952881	NMD_transcript_variant; non_coding_transcript_variant; intron_variant
10	134158316	C	0.6	0.1912	A	6.783e-06	rs2260876	non_coding_transcript_exon_variant; non_coding_transcript_variant; intron_variant
10	73883550	T	0.6	0.1912	C	6.783e-06	rs1245579	non_coding_transcript_variant; intron_variant
10	134160040	T	0.6	0.1912	C	6.783e-06	rs2497643	non_coding_transcript_variant; intron_variant
10	134161009	G	0.6	0.1912	A	6.783e-06	rs2474331	non_coding_transcript_variant; intron_variant
10	73902875	C	0.6	0.1912	T	6.783e-06	rs1271933	intron_variant
10	73906150	G	0.6	0.1912	A	6.783e-06	rs1668157	intron_variant
14	44600176	G	0.3	0.01471	A	6.784e-06	rs12431717	non_coding_transcript_variant; intron_variant
14	44600707	G	0.3	0.01471	A	6.784e-06	rs80222689	non_coding_transcript_variant; intron_variant
14	44603329	A	0.3	0.01471	G	6.784e-06	rs77024835	non_coding_transcript_variant; intron_variant
14	44604096	G	0.3	0.01471	C	6.784e-06	rs55654644	non_coding_transcript_variant; intron_variant
14	44617620	T	0.3	0.01471	C	6.784e-06	rs10145955	non_coding_transcript_variant; intron_variant
14	44617784	C	0.3	0.01471	T	6.784e-06	rs10135361	non_coding_transcript_variant; intron_variant
14	44603107	GT	0.3	0.01471	G	6.784e-06
2	42821403	T	0.62	0.2059	TTTA	7.328e-06	rs143512619	NMD_transcript_variant; non_coding_transcript_variant; intron_variant
2	42821403	T	0.62	0.2059	TTTA	7.328e-06	rs1226216787	NMD_transcript_variant; non_coding_transcript_variant; intron_variant
2	42821403	T	0.62	0.2059	TTTA	7.328e-06	rs1401886638	NMD_transcript_variant; non_coding_transcript_variant; intron_variant
10	134159809	AT	0.62	0.2059	A	7.328e-06	rs1194818033	non_coding_transcript_variant; intron_variant
10	134174753	A	0.54	0.1471	G	7.374e-06	rs2474338	non_coding_transcript_variant; intron_variant
10	134175372	G	0.54	0.1471	A	7.374e-06	rs2497649	non_coding_transcript_variant; intron_variant
10	134175766	T	0.54	0.1471	A	7.374e-06	rs2474337	non_coding_transcript_variant; intron_variant
10	134175906	G	0.54	0.1471	T	7.374e-06	rs2497650	non_coding_transcript_variant; intron_variant
10	134176052	C	0.54	0.1471	G	7.374e-06	rs2497651	non_coding_transcript_variant; intron_variant
2	19344495	AAT	0.5	0.1176	A	7.538e-06
12	39359848	T	0.5	0.1176	C	7.538e-06	rs189861046
8	93373516	G	0.1	0.4853	A	7.606e-06	rs76203758
2	42781775	G	0.64	0.2206	A	8.401e-06	rs4953435	intron_variant
1	87611710	A	0.56	0.1618	G	8.779e-06	rs719015	non_coding_transcript_variant; intron_variant
1	87609805	ATTAC	0.56	0.1618	A	8.779e-06

## Sheet: LB-MAN2B1-1T
Chromosome	Base pair	Allele 1	Allele 1 Frequency in recognized EBV-LCLs	Allele 1 Frequency in not recognized EBV-LCLs	Allele 2	p-value (Fisher's Exact test)	SNP	Consequences of SNP according BiomaRt
19	12772165	A	0.3231	1	G	8.109e-11	rs1054487	missense_variant; non_coding_transcript_exon_variant
19	12771823	G	0.3308	1	A	1.263e-10	rs8108316	non_coding_transcript_exon_variant; non_coding_transcript_variant; intron_variant
19	12771220	G	0.3308	1	A	1.263e-10	rs10415457	non_coding_transcript_variant; intron_variant
19	12770626	C	0.3308	1	CT	1.263e-10
19	12772263	C	0.3231	0.9583	T	2.676e-09	rs2303731	non_coding_transcript_variant; intron_variant
19	12768843	T	0.3154	0.9167	G	2.917e-08	rs34324185	non_coding_transcript_variant; intron_variant
19	12771264	G	0.3154	0.9167	C	2.917e-08	rs8107196	non_coding_transcript_variant; intron_variant
19	12772090	T	0.3231	0.9167	C	4.353e-08	rs1133330	missense_variant; non_coding_transcript_exon_variant
19	12758723	G	0.3231	0.875	A	4.649e-07	rs74181667	NMD_transcript_variant; non_coding_transcript_variant; intron_variant
19	12787002	GAGAC	0.3846	0.9167	G	8.573e-07
3	150379145	T	0	0.3182	C	9.496e-07	rs6809409	non_coding_transcript_variant; intron_variant
17	74935681	T	0.1615	0.6667	G	1.25e-06	rs4789383	NMD_transcript_variant; intron_variant
17	74929938	G	0.05385	0.4583	C	2.127e-06	rs75186069	NMD_transcript_variant; intron_variant
17	74933844	G	0.05385	0.4583	A	2.127e-06	rs1473311	NMD_transcript_variant; intron_variant
17	74934536	T	0.05385	0.4583	C	2.127e-06	rs9905472	NMD_transcript_variant; intron_variant
9	18930774	A	0.07692	0.5	G	3.168e-06	rs13289301	intron_variant
3	192876628	A	0.1	0.5417	C	3.591e-06	rs59602906	non_coding_transcript_variant; intron_variant
19	12741423	T	0.3154	0.8333	C	3.997e-06	rs2861399	3_prime_UTR_variant; non_coding_transcript_variant; intron_variant
19	12741885	T	0.3154	0.8333	C	3.997e-06	rs34220854	3_prime_UTR_variant; non_coding_transcript_variant; intron_variant
8	134531922	T	0.1308	0.5833	C	5.722e-06	rs7831920	non_coding_transcript_variant; intron_variant
3	194257340	TTTTG	0.1308	0.5833	T	5.722e-06
2	101506423	A	0.2538	0.75	G	5.779e-06	rs6740935	intron_variant
2	101506423	A	0.2538	0.75	G	5.779e-06	rs1014807726	intron_variant
3	194257019	T	0.04615	0.4167	A	5.828e-06	rs78327547
7	79851950	A	0.08462	0.5	G	6.074e-06	rs10257973
3	192876560	A	0.1077	0.5417	G	6.381e-06	rs111960995	non_coding_transcript_variant; intron_variant
3	150379426	G	0.008475	0.3182	A	6.847e-06	rs7630919	non_coding_transcript_variant; intron_variant
3	150386717	C	0.008475	0.3182	T	6.847e-06	rs73003062	non_coding_transcript_variant; intron_variant
3	150392330	T	0.008475	0.3182	C	6.847e-06	rs58493918	non_coding_transcript_variant; intron_variant
12	60668395	C	0.007692	0.2917	G	7.012e-06	rs73114801
9	19051124	TTTA	0.2231	0.7083	T	7.1e-06
9	19051125	TTAG	0.2231	0.7083	T	7.1e-06
19	12764207	CA	0.3769	0.875	C	7.557e-06	rs34489442	NMD_transcript_variant; non_coding_transcript_variant; intron_variant
19	12764207	CA	0.3769	0.875	C	7.557e-06	rs1470952257	NMD_transcript_variant; non_coding_transcript_variant; intron_variant
20	10017776	G	0	0.25	A	8.018e-06	rs60127453	non_coding_transcript_variant; intron_variant
20	10021946	A	0	0.25	T	8.018e-06	rs73254368	non_coding_transcript_variant; intron_variant
20	10021946	A	0	0.25	T	8.018e-06	rs201330706	non_coding_transcript_variant; intron_variant
20	10028725	G	0	0.25	A	8.018e-06	rs16996688	non_coding_transcript_variant; intron_variant
18	4572032	A	0	0.25	G	8.018e-06	rs2847105
2	101535756	T	0.3846	0.875	C	8.86e-06	rs356644	intron_variant
17	74927239	T	0.06923	0.4583	C	9.357e-06	rs12709282	NMD_transcript_variant; intron_variant
20	10024950	T	0.06923	0.4583	G	9.357e-06	rs6039662	non_coding_transcript_variant; intron_variant
20	10024950	T	0.06923	0.4583	G	9.357e-06	rs386812407	non_coding_transcript_variant; intron_variant
20	10024951	T	0.06923	0.4583	G	9.357e-06	rs6039663	non_coding_transcript_variant; intron_variant

## Sheet: LB-CYBA-2Y
Chromosome	Base pair	Allele 1	Allele 1 Frequency in recognized EBV-LCLs	Allele 1 Frequency in not recognized EBV-LCLs	Allele 2	p-value (Fisher's Exact test)	SNP	Consequences of SNP according BiomaRt
16	88713236	A	0.5882	0	G	7.952e-07	rs4673	missense_variant; non_coding_transcript_exon_variant
16	88713236	A	0.5882	0	G	7.952e-07	CM983302	coding_sequence_variant; non_coding_transcript_exon_variant
16	88712767	A	0.5882	0	G	7.952e-07	rs12933505	non_coding_transcript_exon_variant; non_coding_transcript_variant; intron_variant
16	88712782	A	0.5882	0	G	7.952e-07	rs12709103	non_coding_transcript_exon_variant; non_coding_transcript_variant; intron_variant
16	88713473	G	0.5882	0	A	7.952e-07	rs4782308	non_coding_transcript_exon_variant; non_coding_transcript_variant; intron_variant
16	88713473	G	0.5882	0	A	7.952e-07	rs775531487	non_coding_transcript_exon_variant; non_coding_transcript_variant; intron_variant
8	12179666	C	0.5882	0	T	7.952e-07	rs137919848
14	34443699	TTTTCTTTTC	0.08824	0.7083	T	1.916e-06	rs1368956574	intron_variant
14	34443699	TTTTCTTTTC	0.08824	0.7083	T	1.916e-06	rs1439210028	intron_variant
14	34443699	TTTTCTTTTC	0.08824	0.7083	T	1.916e-06	rs1180541461	intron_variant
14	34443699	TTTTCTTTTC	0.08824	0.7083	T	1.916e-06	rs773398139	intron_variant
14	34443699	TTTTCTTTTC	0.08824	0.7083	T	1.916e-06	rs987282565	intron_variant
14	34443699	TTTTCTTTTC	0.08824	0.7083	T	1.916e-06	rs1377133905	intron_variant
14	34443699	TTTTCTTTTC	0.08824	0.7083	T	1.916e-06	rs1310847603	intron_variant
14	34443699	TTTTCTTTTC	0.08824	0.7083	T	1.916e-06	rs1438007022	intron_variant
14	34443699	TTTTCTTTTC	0.08824	0.7083	T	1.916e-06	rs1330453472	intron_variant
14	34443699	TTTTCTTTTC	0.08824	0.7083	T	1.916e-06	rs1324121902	intron_variant
14	34443699	TTTTCTTTTC	0.08824	0.7083	T	1.916e-06	rs1238830948	intron_variant
14	34443699	TTTTCTTTTC	0.08824	0.7083	T	1.916e-06	rs1358898205	intron_variant
14	34443699	TTTTCTTTTC	0.08824	0.7083	T	1.916e-06	rs1450413412	intron_variant
14	34443699	TTTTCTTTTC	0.08824	0.7083	T	1.916e-06	rs1289712875	intron_variant
14	34443699	TTTTCTTTTC	0.08824	0.7083	T	1.916e-06	rs1210885170	intron_variant
14	34443699	TTTTCTTTTC	0.08824	0.7083	T	1.916e-06	rs955431012	intron_variant
18	73109128	A	0.02941	0.5833	C	2.285e-06	rs7231353
18	73110452	G	0.02941	0.5833	C	2.285e-06	rs7407699
18	73102466	T	0.05882	0.625	C	3.841e-06	rs4274504
18	73105287	T	0.05882	0.625	C	3.841e-06	rs10460110
17	25787234	C	0.6176	0.04167	T	5.216e-06	rs9303651	non_coding_transcript_variant; intron_variant
17	25774858	G	0.6176	0.04167	A	5.216e-06	rs59213288
17	25776301	A	0.6176	0.04167	G	5.216e-06	rs9904047
15	31748933	GT	0.1176	0.7083	G	5.328e-06	rs201010621
5	56730500	G	0.5294	0	A	5.841e-06	rs10471435	non_coding_transcript_variant; intron_variant
14	34446715	C	0.08824	0.6667	T	6.815e-06	rs1680666	intron_variant
5	98565588	CA	0.08824	0.6667	C	6.815e-06
